# Supplementary material for: First evidence of lymphatic filariasis transmission interruption in Cameroon: Progress towards elimination
Source: PLoS Negl Trop Dis. 2017 Jun 29;11(6):e0005633. doi: 10.1371/journal.pntd.0005633 (PMC5490934; doi:10.1371/journal.pntd.0005633)
Supplement: S1 Dataset — EU: evaluation unit; IDN: identification number; ICT: immunochromatographic test; TAS: transmission assessment survey; Neg: negative; Pos: positive; M: Male; F: female. (XLSX) [file pntd.0005633.s002.xlsx]

## Sheet: Dataset
Country	Region	EU	Health_District	Health_Area	Communauty	Survey_Date	Latitude	Longitude	Altitude	Order	IDN	Sex	Age	ICT
Cameroon	North	3	Rey-Bouba	Kongrong	Tipouli	2014-07-03	8.76238	14.1928	229	TAS_14_0001	741	M	5	Neg
Cameroon	North	3	Rey-Bouba	Kongrong	Tipouli	2014-07-03	8.76238	14.1928	229	TAS_14_0002	742	M	6	Neg
Cameroon	North	3	Rey-Bouba	Kongrong	Tipouli	2014-07-03	8.76238	14.1928	229	TAS_14_0003	743	F	7	Neg
Cameroon	North	3	Rey-Bouba	Kongrong	Tipouli	2014-07-03	8.76238	14.1928	229	TAS_14_0004	744	F	7	Neg
Cameroon	North	3	Rey-Bouba	Kongrong	Tipouli	2014-07-03	8.76238	14.1928	229	TAS_14_0005	745	F	7	Neg
Cameroon	North	3	Rey-Bouba	Kongrong	Tipouli	2014-07-03	8.76238	14.1928	229	TAS_14_0006	746	F	5	Neg
Cameroon	North	3	Rey-Bouba	Kongrong	Tipouli	2014-07-03	8.76238	14.1928	229	TAS_14_0007	747	F	7	Neg
Cameroon	North	3	Rey-Bouba	Kongrong	Tipouli	2014-07-03	8.76238	14.1928	229	TAS_14_0008	748	M	5	Neg
Cameroon	North	3	Rey-Bouba	Kongrong	Tipouli	2014-07-03	8.76238	14.1928	229	TAS_14_0009	749	M	7	Neg
Cameroon	North	3	Rey-Bouba	Kongrong	Tipouli	2014-07-03	8.76238	14.1928	229	TAS_14_0010	7410	F	8	Neg
Cameroon	North	3	Rey-Bouba	Kongrong	Tipouli	2014-07-03	8.76238	14.1928	229	TAS_14_0011	7411	F	5	Neg
Cameroon	North	3	Rey-Bouba	Kongrong	Tipouli	2014-07-03	8.76238	14.1928	229	TAS_14_0012	7412	M	5	Neg
Cameroon	North	3	Rey-Bouba	Kongrong	Tipouli	2014-07-03	8.76238	14.1928	229	TAS_14_0013	7413	F	8	Neg
Cameroon	North	3	Rey-Bouba	Kongrong	Tipouli	2014-07-03	8.76238	14.1928	229	TAS_14_0014	7414	M	6	Neg
Cameroon	North	3	Rey-Bouba	Kongrong	Tipouli	2014-07-03	8.76238	14.1928	229	TAS_14_0015	7415	F	8	Neg
Cameroon	North	3	Rey-Bouba	Kongrong	Tipouli	2014-07-03	8.76238	14.1928	229	TAS_14_0016	7416	M	6	Neg
Cameroon	North	3	Rey-Bouba	Kongrong	Tipouli	2014-07-03	8.76238	14.1928	229	TAS_14_0017	7417	F	6	Neg
Cameroon	North	3	Rey-Bouba	Kongrong	Tipouli	2014-07-03	8.76238	14.1928	229	TAS_14_0018	7418	M	5	Neg
Cameroon	North	3	Rey-Bouba	Kongrong	Tipouli	2014-07-03	8.76238	14.1928	229	TAS_14_0019	7419	F	7	Neg
Cameroon	North	3	Rey-Bouba	Kongrong	Tipouli	2014-07-03	8.76238	14.1928	229	TAS_14_0020	7420	M	7	Neg
Cameroon	North	3	Rey-Bouba	Kongrong	Tipouli	2014-07-03	8.76238	14.1928	229	TAS_14_0021	7421	F	6	Neg
Cameroon	North	3	Rey-Bouba	Kongrong	Tipouli	2014-07-03	8.76238	14.1928	229	TAS_14_0022	7422	F	7	Neg
Cameroon	North	3	Rey-Bouba	Kongrong	Tipouli	2014-07-03	8.76238	14.1928	229	TAS_14_0023	7423	M	6	Neg
Cameroon	North	3	Rey-Bouba	Kongrong	Tipouli	2014-07-03	8.76238	14.1928	229	TAS_14_0024	7424	F	8	Neg
Cameroon	North	3	Rey-Bouba	Kongrong	Tipouli	2014-07-03	8.76238	14.1928	229	TAS_14_0025	7425	M	5	Neg
Cameroon	North	3	Rey-Bouba	Kongrong	Tipouli	2014-07-03	8.76238	14.1928	229	TAS_14_0026	7426	F	8	Neg
Cameroon	North	3	Rey-Bouba	Kongrong	Tipouli	2014-07-03	8.76238	14.1928	229	TAS_14_0027	7427	F	6	Neg
Cameroon	North	3	Rey-Bouba	Kongrong	Tipouli	2014-07-03	8.76238	14.1928	229	TAS_14_0028	7428	F	8	Neg
Cameroon	North	3	Rey-Bouba	Kongrong	Tipouli	2014-07-03	8.76238	14.1928	229	TAS_14_0029	7429	F	7	Neg
Cameroon	North	3	Rey-Bouba	Kongrong	Tipouli	2014-07-03	8.76238	14.1928	229	TAS_14_0030	7430	M	5	Neg
Cameroon	North	3	Rey-Bouba	Kongrong	Tipouli	2014-07-03	8.76238	14.1928	229	TAS_14_0031	7431	F	5	Neg
Cameroon	North	3	Rey-Bouba	Kongrong	Tipouli	2014-07-03	8.76238	14.1928	229	TAS_14_0032	7432	F	7	Neg
Cameroon	North	3	Rey-Bouba	Kongrong	Tipouli	2014-07-03	8.76238	14.1928	229	TAS_14_0033	7433	F	7	Neg
Cameroon	North	3	Rey-Bouba	Kongrong	Tipouli	2014-07-03	8.76238	14.1928	229	TAS_14_0034	7434	F	5	Neg
Cameroon	North	3	Rey-Bouba	Kongrong	Tipouli	2014-07-03	8.76238	14.1928	229	TAS_14_0035	7435	M	6	Neg
Cameroon	North	3	Rey-Bouba	Kongrong	Tipouli	2014-07-03	8.76238	14.1928	229	TAS_14_0036	7436	F	7	Neg
Cameroon	North	3	Rey-Bouba	Kongrong	Tipouli	2014-07-03	8.76238	14.1928	229	TAS_14_0037	7437	M	5	Neg
Cameroon	North	3	Rey-Bouba	Kongrong	Tipouli	2014-07-03	8.76238	14.1928	229	TAS_14_0038	7438	M	7	Neg
Cameroon	North	3	Rey-Bouba	Kongrong	Tipouli	2014-07-03	8.76238	14.1928	229	TAS_14_0039	7439	F	5	Neg
Cameroon	North	3	Rey-Bouba	Kongrong	Tipouli	2014-07-03	8.76238	14.1928	229	TAS_14_0040	7440	F	5	Neg
Cameroon	North	3	Rey-Bouba	Kongrong	Tipouli	2014-07-03	8.76238	14.1928	229	TAS_14_0041	7441	F	7	Neg
Cameroon	North	3	Rey-Bouba	Kongrong	Tipouli	2014-07-03	8.76238	14.1928	229	TAS_14_0042	7442	M	8	Neg
Cameroon	North	3	Rey-Bouba	Kongrong	Tipouli	2014-07-03	8.76238	14.1928	229	TAS_14_0043	7443	F	7	Neg
Cameroon	North	3	Rey-Bouba	Kongrong	Manga	2014-07-03	8.73125	14.2615	283	TAS_14_0044	731	F	7	Neg
Cameroon	North	3	Rey-Bouba	Kongrong	Manga	2014-07-03	8.73125	14.2615	283	TAS_14_0045	732	F	6	Neg
Cameroon	North	3	Rey-Bouba	Kongrong	Manga	2014-07-03	8.73125	14.2615	283	TAS_14_0046	733	M	5	Neg
Cameroon	North	3	Rey-Bouba	Kongrong	Manga	2014-07-03	8.73125	14.2615	283	TAS_14_0047	734	F	7	Neg
Cameroon	North	3	Rey-Bouba	Kongrong	Manga	2014-07-03	8.73125	14.2615	283	TAS_14_0048	735	F	7	Neg
Cameroon	North	3	Rey-Bouba	Kongrong	Manga	2014-07-03	8.73125	14.2615	283	TAS_14_0049	736	F	6	Neg
Cameroon	North	3	Rey-Bouba	Kongrong	Manga	2014-07-03	8.73125	14.2615	283	TAS_14_0050	737	F	5	Neg
Cameroon	North	3	Rey-Bouba	Kongrong	Manga	2014-07-03	8.73125	14.2615	283	TAS_14_0051	738	M	5	Neg
Cameroon	North	3	Rey-Bouba	Kongrong	Manga	2014-07-03	8.73125	14.2615	283	TAS_14_0052	739	F	7	Neg
Cameroon	North	3	Rey-Bouba	Kongrong	Manga	2014-07-03	8.73125	14.2615	283	TAS_14_0053	7310	M	6	Neg
Cameroon	North	3	Rey-Bouba	Kongrong	Manga	2014-07-03	8.73125	14.2615	283	TAS_14_0054	7311	F	7	Neg
Cameroon	North	3	Rey-Bouba	Kongrong	Manga	2014-07-03	8.73125	14.2615	283	TAS_14_0055	7312	F	6	Neg
Cameroon	North	3	Rey-Bouba	Kongrong	Manga	2014-07-03	8.73125	14.2615	283	TAS_14_0056	7313	M	5	Neg
Cameroon	North	3	Rey-Bouba	Kongrong	Manga	2014-07-03	8.73125	14.2615	283	TAS_14_0057	7314	F	7	Neg
Cameroon	North	3	Rey-Bouba	Kongrong	Manga	2014-07-03	8.73125	14.2615	283	TAS_14_0058	7315	F	7	Neg
Cameroon	North	3	Rey-Bouba	Kongrong	Manga	2014-07-03	8.73125	14.2615	283	TAS_14_0059	7316	F	6	Neg
Cameroon	North	3	Rey-Bouba	Kongrong	Manga	2014-07-03	8.73125	14.2615	283	TAS_14_0060	7317	F	5	Neg
Cameroon	North	3	Rey-Bouba	Kongrong	Manga	2014-07-03	8.73125	14.2615	283	TAS_14_0061	7318	M	5	Neg
Cameroon	North	3	Rey-Bouba	Kongrong	Manga	2014-07-03	8.73125	14.2615	283	TAS_14_0062	7319	F	7	Neg
Cameroon	North	3	Rey-Bouba	Kongrong	Manga	2014-07-03	8.73125	14.2615	283	TAS_14_0063	7320	F	6	Neg
Cameroon	North	3	Rey-Bouba	Kongrong	Manga	2014-07-03	8.73125	14.2615	283	TAS_14_0064	7321	M	6	Neg
Cameroon	North	3	Rey-Bouba	Kongrong	Manga	2014-07-03	8.73125	14.2615	283	TAS_14_0065	7322	F	6	Neg
Cameroon	North	3	Rey-Bouba	Kongrong	Manga	2014-07-03	8.73125	14.2615	283	TAS_14_0066	7323	M	5	Neg
Cameroon	North	3	Rey-Bouba	Kongrong	Manga	2014-07-03	8.73125	14.2615	283	TAS_14_0067	7324	F	7	Neg
Cameroon	North	3	Rey-Bouba	Kongrong	Manga	2014-07-03	8.73125	14.2615	283	TAS_14_0068	7325	F	6	Neg
Cameroon	North	3	Rey-Bouba	Kongrong	Manga	2014-07-03	8.73125	14.2615	283	TAS_14_0069	7326	F	7	Neg
Cameroon	North	3	Rey-Bouba	Kongrong	Manga	2014-07-03	8.73125	14.2615	283	TAS_14_0070	7327	M	5	Neg
Cameroon	North	3	Rey-Bouba	Kongrong	Manga	2014-07-03	8.73125	14.2615	283	TAS_14_0071	7328	M	5	Neg
Cameroon	North	3	Rey-Bouba	Kongrong	Manga	2014-07-03	8.73125	14.2615	283	TAS_14_0072	7329	F	7	Neg
Cameroon	North	3	Rey-Bouba	Kongrong	Manga	2014-07-03	8.73125	14.2615	283	TAS_14_0073	7330	M	6	Neg
Cameroon	North	3	Rey-Bouba	Kongrong	Manga	2014-07-03	8.73125	14.2615	283	TAS_14_0074	7331	M	5	Neg
Cameroon	North	3	Rey-Bouba	Kongrong	Manga	2014-07-03	8.73125	14.2615	283	TAS_14_0075	7332	M	5	Neg
Cameroon	North	3	Rey-Bouba	Kongrong	Manga	2014-07-03	8.73125	14.2615	283	TAS_14_0076	7333	F	6	Neg
Cameroon	North	3	Rey-Bouba	Kongrong	Manga	2014-07-03	8.73125	14.2615	283	TAS_14_0077	7334	F	7	Neg
Cameroon	North	3	Rey-Bouba	Kongrong	Manga	2014-07-03	8.73125	14.2615	283	TAS_14_0078	7335	F	5	Neg
Cameroon	North	3	Rey-Bouba	Kongrong	Manga	2014-07-03	8.73125	14.2615	283	TAS_14_0079	7336	F	7	Neg
Cameroon	North	3	Rey-Bouba	Kongrong	Manga	2014-07-03	8.73125	14.2615	283	TAS_14_0080	7337	M	5	Neg
Cameroon	North	3	Rey-Bouba	Kongrong	Manga	2014-07-03	8.73125	14.2615	283	TAS_14_0081	7338	M	7	Neg
Cameroon	North	3	Rey-Bouba	Kongrong	Manga	2014-07-03	8.73125	14.2615	283	TAS_14_0082	7339	F	7	Neg
Cameroon	North	3	Rey-Bouba	Kongrong	Manga	2014-07-03	8.73125	14.2615	283	TAS_14_0083	7340	M	5	Neg
Cameroon	North	3	Rey-Bouba	Kongrong	Manga	2014-07-03	8.73125	14.2615	283	TAS_14_0084	7341	F	7	Neg
Cameroon	North	3	Rey-Bouba	Kongrong	Manga	2014-07-03	8.73125	14.2615	283	TAS_14_0085	7342	M	6	Neg
Cameroon	North	3	Rey-Bouba	Kongrong	Manga	2014-07-03	8.73125	14.2615	283	TAS_14_0086	7343	M	6	Neg
Cameroon	North	3	Rey-Bouba	Kongrong	Manga	2014-07-03	8.73125	14.2615	283	TAS_14_0087	7344	F	6	Neg
Cameroon	North	3	Rey-Bouba	Kongrong	Manga	2014-07-03	8.73125	14.2615	283	TAS_14_0088	7345	M	7	Neg
Cameroon	North	3	Rey-Bouba	Kongrong	Manga	2014-07-03	8.73125	14.2615	283	TAS_14_0089	7346	M	7	Neg
Cameroon	North	3	Rey-Bouba	Kongrong	Manga	2014-07-03	8.73125	14.2615	283	TAS_14_0090	7347	F	6	Neg
Cameroon	North	3	Rey-Bouba	Kongrong	Manga	2014-07-03	8.73125	14.2615	283	TAS_14_0091	7348	F	6	Neg
Cameroon	North	3	Rey-Bouba	Kongrong	Manga	2014-07-03	8.73125	14.2615	283	TAS_14_0092	7349	F	6	Neg
Cameroon	North	3	Rey-Bouba	Kongrong	Manga	2014-07-03	8.73125	14.2615	283	TAS_14_0093	7350	M	5	Neg
Cameroon	North	3	Rey-Bouba	Kongrong	Manga	2014-07-03	8.73125	14.2615	283	TAS_14_0094	7351	M	6	Neg
Cameroon	North	3	Rey-Bouba	Kongrong	Manga	2014-07-03	8.73125	14.2615	283	TAS_14_0095	7352	M	5	Neg
Cameroon	North	3	Rey-Bouba	Kongrong	Manga	2014-07-03	8.73125	14.2615	283	TAS_14_0096	7353	M	6	Neg
Cameroon	North	3	Rey-Bouba	Kongrong	Manga	2014-07-03	8.73125	14.2615	283	TAS_14_0097	7354	F	7	Neg
Cameroon	North	3	Rey-Bouba	Kongrong	Manga	2014-07-03	8.73125	14.2615	283	TAS_14_0098	7355	M	7	Neg
Cameroon	North	3	Rey-Bouba	Kongrong	Manga	2014-07-03	8.73125	14.2615	283	TAS_14_0099	7356	M	5	Neg
Cameroon	North	3	Rey-Bouba	Kongrong	Manga	2014-07-03	8.73125	14.2615	283	TAS_14_0100	7357	M	7	Neg
Cameroon	North	3	Rey-Bouba	Kongrong	Manga	2014-07-03	8.73125	14.2615	283	TAS_14_0101	7358	F	5	Neg
Cameroon	North	3	Rey-Bouba	Kongrong	Manga	2014-07-03	8.73125	14.2615	283	TAS_14_0102	7359	F	6	Neg
Cameroon	North	3	Rey-Bouba	Kongrong	Manga	2014-07-03	8.73125	14.2615	283	TAS_14_0103	7360	M	5	Neg
Cameroon	North	3	Rey-Bouba	Kongrong	Manga	2014-07-03	8.73125	14.2615	283	TAS_14_0104	7361	M	6	Neg
Cameroon	North	3	Rey-Bouba	Kongrong	Manga	2014-07-03	8.73125	14.2615	283	TAS_14_0105	7362	M	6	Neg
Cameroon	North	3	Rey-Bouba	Béré	Béré I Lame B	2014-07-04	9.01258	14.2241	283	TAS_14_0106	681	M	7	Neg
Cameroon	North	3	Rey-Bouba	Béré	Béré I Lame B	2014-07-04	9.01258	14.2241	283	TAS_14_0107	682	M	8	Neg
Cameroon	North	3	Rey-Bouba	Béré	Béré I Lame B	2014-07-04	9.01258	14.2241	283	TAS_14_0108	683	M	7	Neg
Cameroon	North	3	Rey-Bouba	Béré	Béré I Lame B	2014-07-04	9.01258	14.2241	283	TAS_14_0109	684	M	7	Neg
Cameroon	North	3	Rey-Bouba	Béré	Béré I Lame B	2014-07-04	9.01258	14.2241	283	TAS_14_0110	685	F	7	Neg
Cameroon	North	3	Rey-Bouba	Béré	Béré I Lame B	2014-07-04	9.01258	14.2241	283	TAS_14_0111	686	F	6	Neg
Cameroon	North	3	Rey-Bouba	Béré	Béré I Lame B	2014-07-04	9.01258	14.2241	283	TAS_14_0112	687	F	7	Neg
Cameroon	North	3	Rey-Bouba	Béré	Béré I Lame B	2014-07-04	9.01258	14.2241	283	TAS_14_0113	688	F	7	Neg
Cameroon	North	3	Rey-Bouba	Béré	Béré I Lame B	2014-07-04	9.01258	14.2241	283	TAS_14_0114	689	M	5	Neg
Cameroon	North	3	Rey-Bouba	Béré	Béré I Lame B	2014-07-04	9.01258	14.2241	283	TAS_14_0115	6810	F	7	Neg
Cameroon	North	3	Rey-Bouba	Béré	Béré I Lame B	2014-07-04	9.01258	14.2241	283	TAS_14_0116	6811	F	7	Neg
Cameroon	North	3	Rey-Bouba	Béré	Béré I Lame B	2014-07-04	9.01258	14.2241	283	TAS_14_0117	6812	M	8	Neg
Cameroon	North	3	Rey-Bouba	Béré	Béré I Lame B	2014-07-04	9.01258	14.2241	283	TAS_14_0118	6813	F	6	Neg
Cameroon	North	3	Rey-Bouba	Béré	Béré I Lame B	2014-07-04	9.01258	14.2241	283	TAS_14_0119	6814	M	6	Neg
Cameroon	North	3	Rey-Bouba	Béré	Béré I Lame B	2014-07-04	9.01258	14.2241	283	TAS_14_0120	6815	M	7	Neg
Cameroon	North	3	Rey-Bouba	Béré	Béré I Lame B	2014-07-04	9.01258	14.2241	283	TAS_14_0121	6816	M	7	Neg
Cameroon	North	3	Rey-Bouba	Béré	Béré I Lame B	2014-07-04	9.01258	14.2241	283	TAS_14_0122	6817	M	7	Neg
Cameroon	North	3	Rey-Bouba	Béré	Béré I Lame B	2014-07-04	9.01258	14.2241	283	TAS_14_0123	6818	M	6	Neg
Cameroon	North	3	Rey-Bouba	Béré	Béré I Lame B	2014-07-04	9.01258	14.2241	283	TAS_14_0124	6819	F	5	Neg
Cameroon	North	3	Rey-Bouba	Béré	Béré I Lame B	2014-07-04	9.01258	14.2241	283	TAS_14_0125	6820	F	7	Neg
Cameroon	North	3	Rey-Bouba	Béré	Béré I Lame B	2014-07-04	9.01258	14.2241	283	TAS_14_0126	6821	F	6	Neg
Cameroon	North	3	Rey-Bouba	Béré	Béré I Lame B	2014-07-04	9.01258	14.2241	283	TAS_14_0127	6822	M	6	Neg
Cameroon	North	3	Rey-Bouba	Béré	Béré I Lame B	2014-07-04	9.01258	14.2241	283	TAS_14_0128	6823	F	7	Neg
Cameroon	North	3	Rey-Bouba	Béré	Béré I Lame B	2014-07-04	9.01258	14.2241	283	TAS_14_0129	6824	F	7	Neg
Cameroon	North	3	Rey-Bouba	Béré	Béré I Lame B	2014-07-04	9.01258	14.2241	283	TAS_14_0130	6825	F	5	Neg
Cameroon	North	3	Rey-Bouba	Béré	Béré I Lame B	2014-07-04	9.01258	14.2241	283	TAS_14_0131	6826	F	6	Neg
Cameroon	North	3	Rey-Bouba	Béré	Béré I Lame B	2014-07-04	9.01258	14.2241	283	TAS_14_0132	6827	F	7	Neg
Cameroon	North	3	Rey-Bouba	Béré	Béré I Lame B	2014-07-04	9.01258	14.2241	283	TAS_14_0133	6828	M	7	Neg
Cameroon	North	3	Rey-Bouba	Béré	Béré I Lame B	2014-07-04	9.01258	14.2241	283	TAS_14_0134	6829	M	6	Neg
Cameroon	North	3	Rey-Bouba	Béré	Béré I Lame B	2014-07-04	9.01258	14.2241	283	TAS_14_0135	6830	M	6	Neg
Cameroon	North	3	Rey-Bouba	Béré	Béré I Lame B	2014-07-04	9.01258	14.2241	283	TAS_14_0136	6831	F	7	Neg
Cameroon	North	3	Rey-Bouba	Béré	Béré I Lame B	2014-07-04	9.01258	14.2241	283	TAS_14_0137	6832	M	5	Neg
Cameroon	North	3	Rey-Bouba	Béré	Béré I Lame B	2014-07-04	9.01258	14.2241	283	TAS_14_0138	6833	M	8	Neg
Cameroon	North	3	Rey-Bouba	Béré	Béré I Lame B	2014-07-04	9.01258	14.2241	283	TAS_14_0139	6834	M	6	Neg
Cameroon	North	3	Rey-Bouba	Béré	Béré I Lame B	2014-07-04	9.01258	14.2241	283	TAS_14_0140	6835	M	8	Neg
Cameroon	North	3	Rey-Bouba	Béré	Béré I Lame B	2014-07-04	9.01258	14.2241	283	TAS_14_0141	6836	F	6	Neg
Cameroon	North	3	Rey-Bouba	Béré	Béré I Lame B	2014-07-04	9.01258	14.2241	283	TAS_14_0142	6837	M	8	Neg
Cameroon	North	3	Rey-Bouba	Béré	Béré I Lame B	2014-07-04	9.01258	14.2241	283	TAS_14_0143	6838	M	7	Neg
Cameroon	North	3	Rey-Bouba	Béré	Béré I Lame B	2014-07-04	9.01258	14.2241	283	TAS_14_0144	6839	M	5	Neg
Cameroon	North	3	Rey-Bouba	Béré	Béré I Lame B	2014-07-04	9.01258	14.2241	283	TAS_14_0145	6840	F	7	Neg
Cameroon	North	3	Rey-Bouba	Béré	Béré I Lame B	2014-07-04	9.01258	14.2241	283	TAS_14_0146	6841	M	8	Neg
Cameroon	North	3	Rey-Bouba	Béré	Béré I Lame B	2014-07-04	9.01258	14.2241	283	TAS_14_0147	6842	M	6	Neg
Cameroon	North	3	Rey-Bouba	Béré	Béré I Lame B	2014-07-04	9.01258	14.2241	283	TAS_14_0148	6843	M	5	Neg
Cameroon	North	3	Rey-Bouba	Béré	Béré I Lame B	2014-07-04	9.01258	14.2241	283	TAS_14_0149	6844	F	8	Neg
Cameroon	North	3	Rey-Bouba	Béré	Béré I Lame B	2014-07-04	9.01258	14.2241	283	TAS_14_0150	6845	M	5	Neg
Cameroon	North	3	Rey-Bouba	Béré	Béré I Lame B	2014-07-04	9.01258	14.2241	283	TAS_14_0151	6846	F	8	Neg
Cameroon	North	3	Rey-Bouba	Béré	Béré I Lame B	2014-07-04	9.01258	14.2241	283	TAS_14_0152	6847	F	6	Neg
Cameroon	North	3	Rey-Bouba	Béré	Béré I Lame B	2014-07-04	9.01258	14.2241	283	TAS_14_0153	6848	M	8	Neg
Cameroon	North	3	Rey-Bouba	Béré	Béré I Lame B	2014-07-04	9.01258	14.2241	283	TAS_14_0154	6849	M	5	Neg
Cameroon	North	3	Rey-Bouba	Béré	Béré I Lame B	2014-07-04	9.01258	14.2241	283	TAS_14_0155	6850	M	5	Neg
Cameroon	North	3	Rey-Bouba	Béré	Béré I Lame B	2014-07-04	9.01258	14.2241	283	TAS_14_0156	6851	F	6	Neg
Cameroon	North	3	Rey-Bouba	Béré	Béré I Lame B	2014-07-04	9.01258	14.2241	283	TAS_14_0157	6852	F	6	Neg
Cameroon	North	3	Rey-Bouba	Béré	Béré I Lame B	2014-07-04	9.01258	14.2241	283	TAS_14_0158	6853	M	6	Neg
Cameroon	North	3	Rey-Bouba	Béré	Béré I Lame B	2014-07-04	9.01258	14.2241	283	TAS_14_0159	6854	F	7	Neg
Cameroon	North	3	Rey-Bouba	Béré	Béré I Lame B	2014-07-04	9.01258	14.2241	283	TAS_14_0160	6855	M	5	Neg
Cameroon	North	3	Rey-Bouba	Béré	Béré I Lame B	2014-07-04	9.01258	14.2241	283	TAS_14_0161	6856	F	7	Neg
Cameroon	North	3	Rey-Bouba	Béré	Béré I Lame B	2014-07-04	9.01258	14.2241	283	TAS_14_0162	6857	F	7	Neg
Cameroon	North	3	Rey-Bouba	Béré	Béré I Lame B	2014-07-04	9.01258	14.2241	283	TAS_14_0163	6858	M	5	Neg
Cameroon	North	3	Rey-Bouba	Béré	Béré I Lame B	2014-07-04	9.01258	14.2241	283	TAS_14_0164	6859	F	5	Neg
Cameroon	North	3	Rey-Bouba	Béré	Béré I Lame B	2014-07-04	9.01258	14.2241	283	TAS_14_0165	6860	M	6	Neg
Cameroon	North	3	Rey-Bouba	Béré	Béré I Lame B	2014-07-04	9.01258	14.2241	283	TAS_14_0166	6861	F	6	Neg
Cameroon	North	3	Rey-Bouba	Béré	Béré I Lame B	2014-07-04	9.01258	14.2241	283	TAS_14_0167	6862	M	5	Neg
Cameroon	North	3	Rey-Bouba	Béré	Béré I Lame B	2014-07-04	9.01258	14.2241	283	TAS_14_0168	6863	F	6	Neg
Cameroon	North	3	Rey-Bouba	Béré	Béré I Lame B	2014-07-04	9.01258	14.2241	283	TAS_14_0169	6864	M	8	Neg
Cameroon	North	3	Rey-Bouba	Béré	Béré I Lame B	2014-07-04	9.01258	14.2241	283	TAS_14_0170	6865	F	8	Neg
Cameroon	North	3	Rey-Bouba	Béré	Béré I Lame B	2014-07-04	9.01258	14.2241	283	TAS_14_0171	6866	M	8	Neg
Cameroon	North	3	Rey-Bouba	Béré	Béré I Lame B	2014-07-04	9.01258	14.2241	283	TAS_14_0172	6867	M	8	Neg
Cameroon	North	3	Rey-Bouba	Béré	Béré I Lame B	2014-07-04	9.01258	14.2241	283	TAS_14_0173	6868	F	7	Neg
Cameroon	North	3	Rey-Bouba	Béré	Béré I Lame B	2014-07-04	9.01258	14.2241	283	TAS_14_0174	6869	M	7	Neg
Cameroon	North	3	Rey-Bouba	Béré	Béré I Lame B	2014-07-04	9.01258	14.2241	283	TAS_14_0175	6870	F	6	Neg
Cameroon	North	3	Rey-Bouba	Béré	Béré I Lame B	2014-07-04	9.01258	14.2241	283	TAS_14_0176	6871	F	7	Neg
Cameroon	North	3	Rey-Bouba	Béré	Béré I Lame B	2014-07-04	9.01258	14.2241	283	TAS_14_0177	6872	M	5	Neg
Cameroon	North	3	Rey-Bouba	Béré	Béré I Lame B	2014-07-04	9.01258	14.2241	283	TAS_14_0178	6873	F	5	Neg
Cameroon	North	3	Rey-Bouba	Béré	Béré I Lame B	2014-07-04	9.01258	14.2241	283	TAS_14_0179	6874	M	6	Neg
Cameroon	North	3	Rey-Bouba	Béré	Béré I Lame B	2014-07-04	9.01258	14.2241	283	TAS_14_0180	6875	F	8	Neg
Cameroon	North	3	Rey-Bouba	Béré	Béré I Lame B	2014-07-04	9.01258	14.2241	283	TAS_14_0181	6876	F	8	Neg
Cameroon	North	3	Rey-Bouba	Béré	Béré I Lame B	2014-07-04	9.01258	14.2241	283	TAS_14_0182	6877	F	8	Neg
Cameroon	North	3	Rey-Bouba	Béré	Béré I Lame B	2014-07-04	9.01258	14.2241	283	TAS_14_0183	6878	F	6	Neg
Cameroon	North	3	Rey-Bouba	Béré	Béré I Lame B	2014-07-04	9.01258	14.2241	283	TAS_14_0184	6879	F	6	Neg
Cameroon	North	3	Rey-Bouba	Béré	Béré I Lame B	2014-07-04	9.01258	14.2241	283	TAS_14_0185	6880	F	6	Neg
Cameroon	North	3	Rey-Bouba	Béré	Laihirdohi	2014-07-04	8.94887	14.2603	345	TAS_14_0186	671	M	7	Neg
Cameroon	North	3	Rey-Bouba	Béré	Laihirdohi	2014-07-04	8.94887	14.2603	345	TAS_14_0187	672	F	7	Neg
Cameroon	North	3	Rey-Bouba	Béré	Laihirdohi	2014-07-04	8.94887	14.2603	345	TAS_14_0188	673	F	7	Neg
Cameroon	North	3	Rey-Bouba	Béré	Laihirdohi	2014-07-04	8.94887	14.2603	345	TAS_14_0189	674	M	6	Neg
Cameroon	North	3	Rey-Bouba	Béré	Laihirdohi	2014-07-04	8.94887	14.2603	345	TAS_14_0190	675	M	6	Neg
Cameroon	North	3	Rey-Bouba	Béré	Laihirdohi	2014-07-04	8.94887	14.2603	345	TAS_14_0191	676	M	7	Neg
Cameroon	North	3	Rey-Bouba	Béré	Laihirdohi	2014-07-04	8.94887	14.2603	345	TAS_14_0192	677	M	7	Neg
Cameroon	North	3	Rey-Bouba	Béré	Laihirdohi	2014-07-04	8.94887	14.2603	345	TAS_14_0193	678	M	6	Neg
Cameroon	North	3	Rey-Bouba	Béré	Laihirdohi	2014-07-04	8.94887	14.2603	345	TAS_14_0194	679	F	7	Neg
Cameroon	North	3	Rey-Bouba	Béré	Laihirdohi	2014-07-04	8.94887	14.2603	345	TAS_14_0195	6710	M	5	Neg
Cameroon	North	3	Rey-Bouba	Béré	Laihirdohi	2014-07-04	8.94887	14.2603	345	TAS_14_0196	6711	F	5	Neg
Cameroon	North	3	Rey-Bouba	Béré	Laihirdohi	2014-07-04	8.94887	14.2603	345	TAS_14_0197	6712	M	5	Neg
Cameroon	North	3	Rey-Bouba	Béré	Laihirdohi	2014-07-04	8.94887	14.2603	345	TAS_14_0198	6713	M	7	Neg
Cameroon	North	3	Rey-Bouba	Béré	Laihirdohi	2014-07-04	8.94887	14.2603	345	TAS_14_0199	6714	M	5	Neg
Cameroon	North	3	Rey-Bouba	Béré	Laihirdohi	2014-07-04	8.94887	14.2603	345	TAS_14_0200	6715	F	8	Neg
Cameroon	North	3	Rey-Bouba	Béré	Laihirdohi	2014-07-04	8.94887	14.2603	345	TAS_14_0201	6716	M	7	Neg
Cameroon	North	3	Rey-Bouba	Béré	Laihirdohi	2014-07-04	8.94887	14.2603	345	TAS_14_0202	6717	F	7	Neg
Cameroon	North	3	Rey-Bouba	Béré	Laihirdohi	2014-07-04	8.94887	14.2603	345	TAS_14_0203	6718	F	6	Neg
Cameroon	North	3	Rey-Bouba	Béré	Laihirdohi	2014-07-04	8.94887	14.2603	345	TAS_14_0204	6719	M	7	Neg
Cameroon	North	3	Rey-Bouba	Béré	Laihirdohi	2014-07-04	8.94887	14.2603	345	TAS_14_0205	6720	M	5	Neg
Cameroon	North	3	Rey-Bouba	Béré	Laihirdohi	2014-07-04	8.94887	14.2603	345	TAS_14_0206	6721	M	5	Neg
Cameroon	North	3	Rey-Bouba	Béré	Laihirdohi	2014-07-04	8.94887	14.2603	345	TAS_14_0207	6722	F	6	Neg
Cameroon	North	3	Rey-Bouba	Béré	Laihirdohi	2014-07-04	8.94887	14.2603	345	TAS_14_0208	6723	M	6	Neg
Cameroon	North	3	Rey-Bouba	Béré	Laihirdohi	2014-07-04	8.94887	14.2603	345	TAS_14_0209	6724	F	8	Neg
Cameroon	North	3	Rey-Bouba	Béré	Laihirdohi	2014-07-04	8.94887	14.2603	345	TAS_14_0210	6725	M	6	Neg
Cameroon	North	3	Rey-Bouba	Béré	Laihirdohi	2014-07-04	8.94887	14.2603	345	TAS_14_0211	6726	M	5	Neg
Cameroon	North	3	Rey-Bouba	Béré	Laihirdohi	2014-07-04	8.94887	14.2603	345	TAS_14_0212	6727	M	7	Neg
Cameroon	North	3	Rey-Bouba	Béré	Laihirdohi	2014-07-04	8.94887	14.2603	345	TAS_14_0213	6728	F	5	Neg
Cameroon	North	3	Rey-Bouba	Béré	Laihirdohi	2014-07-04	8.94887	14.2603	345	TAS_14_0214	6729	M	8	Neg
Cameroon	North	3	Rey-Bouba	Béré	Laihirdohi	2014-07-04	8.94887	14.2603	345	TAS_14_0215	6730	F	8	Neg
Cameroon	North	3	Rey-Bouba	Béré	Laihirdohi	2014-07-04	8.94887	14.2603	345	TAS_14_0216	6731	M	6	Neg
Cameroon	North	3	Rey-Bouba	Béré	Laihirdohi	2014-07-04	8.94887	14.2603	345	TAS_14_0217	6732	M	8	Neg
Cameroon	North	3	Rey-Bouba	Béré	Laihirdohi	2014-07-04	8.94887	14.2603	345	TAS_14_0218	6733	M	8	Neg
Cameroon	North	3	Rey-Bouba	Béré	Laihirdohi	2014-07-04	8.94887	14.2603	345	TAS_14_0219	6734	M	8	Neg
Cameroon	North	3	Rey-Bouba	Béré	Laihirdohi	2014-07-04	8.94887	14.2603	345	TAS_14_0220	6735	F	7	Neg
Cameroon	North	3	Rey-Bouba	Béré	Laihirdohi	2014-07-04	8.94887	14.2603	345	TAS_14_0221	6736	M	6	Neg
Cameroon	North	3	Rey-Bouba	Béré	Laihirdohi	2014-07-04	8.94887	14.2603	345	TAS_14_0222	6737	M	5	Neg
Cameroon	North	3	Rey-Bouba	Béré	Laihirdohi	2014-07-04	8.94887	14.2603	345	TAS_14_0223	6738	M	8	Neg
Cameroon	North	3	Rey-Bouba	Béré	Laihirdohi	2014-07-04	8.94887	14.2603	345	TAS_14_0224	6739	M	7	Neg
Cameroon	North	3	Rey-Bouba	Béré	Laihirdohi	2014-07-04	8.94887	14.2603	345	TAS_14_0225	6740	F	8	Neg
Cameroon	North	3	Rey-Bouba	Béré	Laihirdohi	2014-07-04	8.94887	14.2603	345	TAS_14_0226	6741	F	7	Neg
Cameroon	North	3	Rey-Bouba	Béré	Laihirdohi	2014-07-04	8.94887	14.2603	345	TAS_14_0227	6742	F	6	Neg
Cameroon	North	3	Rey-Bouba	Béré	Laihirdohi	2014-07-04	8.94887	14.2603	345	TAS_14_0228	6743	M	8	Neg
Cameroon	North	3	Rey-Bouba	Béré	Laihirdohi	2014-07-04	8.94887	14.2603	345	TAS_14_0229	6744	M	6	Neg
Cameroon	North	3	Rey-Bouba	Béré	Laihirdohi	2014-07-04	8.94887	14.2603	345	TAS_14_0230	6745	M	8	Neg
Cameroon	North	3	Rey-Bouba	Béré	Laihirdohi	2014-07-04	8.94887	14.2603	345	TAS_14_0231	6746	F	6	Neg
Cameroon	North	3	Rey-Bouba	Béré	Laihirdohi	2014-07-04	8.94887	14.2603	345	TAS_14_0232	6747	M	8	Neg
Cameroon	North	3	Rey-Bouba	Béré	Laihirdohi	2014-07-04	8.94887	14.2603	345	TAS_14_0233	6748	F	5	Neg
Cameroon	North	3	Rey-Bouba	Béré	Laihirdohi	2014-07-04	8.94887	14.2603	345	TAS_14_0234	6749	M	6	Neg
Cameroon	North	3	Rey-Bouba	Béré	Laihirdohi	2014-07-04	8.94887	14.2603	345	TAS_14_0235	6750	M	5	Neg
Cameroon	North	3	Rey-Bouba	Béré	Laihirdohi	2014-07-04	8.94887	14.2603	345	TAS_14_0236	6751	M	7	Neg
Cameroon	North	3	Rey-Bouba	Béré	Laihirdohi	2014-07-04	8.94887	14.2603	345	TAS_14_0237	6752	F	7	Neg
Cameroon	North	3	Rey-Bouba	Béré	Laihirdohi	2014-07-04	8.94887	14.2603	345	TAS_14_0238	6753	F	6	Neg
Cameroon	North	3	Rey-Bouba	Béré	Laihirdohi	2014-07-04	8.94887	14.2603	345	TAS_14_0239	6754	M	7	Neg
Cameroon	North	3	Rey-Bouba	Béré	Laihirdohi	2014-07-04	8.94887	14.2603	345	TAS_14_0240	6755	F	5	Neg
Cameroon	North	3	Rey-Bouba	Béré	Laihirdohi	2014-07-04	8.94887	14.2603	345	TAS_14_0241	6756	F	7	Neg
Cameroon	North	3	Rey-Bouba	Béré	Laihirdohi	2014-07-04	8.94887	14.2603	345	TAS_14_0242	6757	F	7	Neg
Cameroon	North	3	Rey-Bouba	Béré	Laihirdohi	2014-07-04	8.94887	14.2603	345	TAS_14_0243	6758	M	5	Neg
Cameroon	North	3	Rey-Bouba	Béré	Laihirdohi	2014-07-04	8.94887	14.2603	345	TAS_14_0244	6759	F	7	Neg
Cameroon	North	3	Rey-Bouba	Béré	Laihirdohi	2014-07-04	8.94887	14.2603	345	TAS_14_0245	6760	F	5	Neg
Cameroon	North	3	Rey-Bouba	Béré	Laihirdohi	2014-07-04	8.94887	14.2603	345	TAS_14_0246	6761	F	6	Neg
Cameroon	North	3	Rey-Bouba	Béré	Laihirdohi	2014-07-04	8.94887	14.2603	345	TAS_14_0247	6762	F	5	Neg
Cameroon	North	3	Rey-Bouba	Béré	Laihirdohi	2014-07-04	8.94887	14.2603	345	TAS_14_0248	6763	F	5	Neg
Cameroon	North	3	Rey-Bouba	Béré	Laihirdohi	2014-07-04	8.94887	14.2603	345	TAS_14_0249	6764	M	7	Neg
Cameroon	North	3	Rey-Bouba	Béré	Laihirdohi	2014-07-04	8.94887	14.2603	345	TAS_14_0250	6765	M	8	Neg
Cameroon	North	3	Rey-Bouba	Béré	Laihirdohi	2014-07-04	8.94887	14.2603	345	TAS_14_0251	6766	M	8	Neg
Cameroon	North	3	Rey-Bouba	Béré	Laihirdohi	2014-07-04	8.94887	14.2603	345	TAS_14_0252	6767	M	7	Neg
Cameroon	North	3	Rey-Bouba	Béré	Laihirdohi	2014-07-04	8.94887	14.2603	345	TAS_14_0253	6768	M	6	Neg
Cameroon	North	3	Rey-Bouba	Béré	Laihirdohi	2014-07-04	8.94887	14.2603	345	TAS_14_0254	6769	F	5	Neg
Cameroon	North	3	Rey-Bouba	Béré	Laihirdohi	2014-07-04	8.94887	14.2603	345	TAS_14_0255	6770	M	8	Neg
Cameroon	North	3	Rey-Bouba	Béré	Laihirdohi	2014-07-04	8.94887	14.2603	345	TAS_14_0256	6771	M	8	Neg
Cameroon	North	3	Rey-Bouba	Béré	Laihirdohi	2014-07-04	8.94887	14.2603	345	TAS_14_0257	6772	F	6	Neg
Cameroon	North	3	Rey-Bouba	Béré	Laihirdohi	2014-07-04	8.94887	14.2603	345	TAS_14_0258	6773	M	8	Neg
Cameroon	North	3	Rey-Bouba	Béré	Laihirdohi	2014-07-04	8.94887	14.2603	345	TAS_14_0259	6774	F	7	Neg
Cameroon	North	3	Rey-Bouba	Béré	Laihirdohi	2014-07-04	8.94887	14.2603	345	TAS_14_0260	6775	F	6	Neg
Cameroon	North	3	Rey-Bouba	Djamaré	Djamaré Gazou	2014-07-05	9.07779	14.3257	345	TAS_14_0261	691	F	7	Neg
Cameroon	North	3	Rey-Bouba	Djamaré	Djamaré Gazou	2014-07-05	9.07779	14.3257	345	TAS_14_0262	692	F	6	Neg
Cameroon	North	3	Rey-Bouba	Djamaré	Djamaré Gazou	2014-07-05	9.07779	14.3257	345	TAS_14_0263	693	M	6	Neg
Cameroon	North	3	Rey-Bouba	Djamaré	Djamaré Gazou	2014-07-05	9.07779	14.3257	345	TAS_14_0264	694	M	6	Neg
Cameroon	North	3	Rey-Bouba	Djamaré	Djamaré Gazou	2014-07-05	9.07779	14.3257	345	TAS_14_0265	695	M	6	Neg
Cameroon	North	3	Rey-Bouba	Djamaré	Djamaré Gazou	2014-07-05	9.07779	14.3257	345	TAS_14_0266	696	F	7	Neg
Cameroon	North	3	Rey-Bouba	Djamaré	Djamaré Gazou	2014-07-05	9.07779	14.3257	345	TAS_14_0267	697	F	7	Neg
Cameroon	North	3	Rey-Bouba	Djamaré	Djamaré Gazou	2014-07-05	9.07779	14.3257	345	TAS_14_0268	698	F	6	Neg
Cameroon	North	3	Rey-Bouba	Djamaré	Djamaré Gazou	2014-07-05	9.07779	14.3257	345	TAS_14_0269	699	F	6	Neg
Cameroon	North	3	Rey-Bouba	Djamaré	Djamaré Gazou	2014-07-05	9.07779	14.3257	345	TAS_14_0270	6910	M	6	Neg
Cameroon	North	3	Rey-Bouba	Djamaré	Djamaré Gazou	2014-07-05	9.07779	14.3257	345	TAS_14_0271	6911	F	6	Neg
Cameroon	North	3	Rey-Bouba	Djamaré	Djamaré Gazou	2014-07-05	9.07779	14.3257	345	TAS_14_0272	6912	M	6	Neg
Cameroon	North	3	Rey-Bouba	Djamaré	Djamaré Gazou	2014-07-05	9.07779	14.3257	345	TAS_14_0273	6913	F	7	Neg
Cameroon	North	3	Rey-Bouba	Djamaré	Djamaré Gazou	2014-07-05	9.07779	14.3257	345	TAS_14_0274	6914	M	6	Neg
Cameroon	North	3	Rey-Bouba	Djamaré	Djamaré Gazou	2014-07-05	9.07779	14.3257	345	TAS_14_0275	6915	M	7	Neg
Cameroon	North	3	Rey-Bouba	Djamaré	Djamaré Gazou	2014-07-05	9.07779	14.3257	345	TAS_14_0276	6916	F	6	Neg
Cameroon	North	3	Rey-Bouba	Djamaré	Djamaré Gazou	2014-07-05	9.07779	14.3257	345	TAS_14_0277	6917	F	7	Neg
Cameroon	North	3	Rey-Bouba	Djamaré	Djamaré Gazou	2014-07-05	9.07779	14.3257	345	TAS_14_0278	6918	F	7	Neg
Cameroon	North	3	Rey-Bouba	Djamaré	Djamaré Gazou	2014-07-05	9.07779	14.3257	345	TAS_14_0279	6919	F	7	Neg
Cameroon	North	3	Rey-Bouba	Djamaré	Djamaré Gazou	2014-07-05	9.07779	14.3257	345	TAS_14_0280	6920	F	7	Neg
Cameroon	North	3	Rey-Bouba	Djamaré	Djamaré Gazou	2014-07-05	9.07779	14.3257	345	TAS_14_0281	6921	F	6	Neg
Cameroon	North	3	Rey-Bouba	Djamaré	Djamaré Gazou	2014-07-05	9.07779	14.3257	345	TAS_14_0282	6922	F	6	Neg
Cameroon	North	3	Rey-Bouba	Djamaré	Djamaré Gazou	2014-07-05	9.07779	14.3257	345	TAS_14_0283	6923	F	6	Neg
Cameroon	North	3	Rey-Bouba	Djamaré	Djamaré Gazou	2014-07-05	9.07779	14.3257	345	TAS_14_0284	6924	F	6	Neg
Cameroon	North	3	Rey-Bouba	Djamaré	Djamaré Gazou	2014-07-05	9.07779	14.3257	345	TAS_14_0285	6925	M	7	Neg
Cameroon	North	3	Rey-Bouba	Djamaré	Djamaré Gazou	2014-07-05	9.07779	14.3257	345	TAS_14_0286	6926	M	7	Neg
Cameroon	North	3	Rey-Bouba	Djamaré	Djamaré Gazou	2014-07-05	9.07779	14.3257	345	TAS_14_0287	6927	F	6	Neg
Cameroon	North	3	Rey-Bouba	Djamaré	Djamaré Gazou	2014-07-05	9.07779	14.3257	345	TAS_14_0288	6928	F	6	Neg
Cameroon	North	3	Rey-Bouba	Djamaré	Djamaré Gazou	2014-07-05	9.07779	14.3257	345	TAS_14_0289	6929	F	7	Neg
Cameroon	North	3	Rey-Bouba	Djamaré	Djamaré Gazou	2014-07-05	9.07779	14.3257	345	TAS_14_0290	6930	F	7	Neg
Cameroon	North	3	Rey-Bouba	Djamaré	Djamaré Gazou	2014-07-05	9.07779	14.3257	345	TAS_14_0291	6931	M	6	Neg
Cameroon	North	3	Rey-Bouba	Djamaré	Djamaré Gazou	2014-07-05	9.07779	14.3257	345	TAS_14_0292	6932	M	6	Neg
Cameroon	North	3	Rey-Bouba	Djamaré	Djamaré Gazou	2014-07-05	9.07779	14.3257	345	TAS_14_0293	6933	M	6	Neg
Cameroon	North	3	Rey-Bouba	Djamaré	Djamaré Gazou	2014-07-05	9.07779	14.3257	345	TAS_14_0294	6934	F	7	Neg
Cameroon	North	3	Rey-Bouba	Djamaré	Djamaré Gazou	2014-07-05	9.07779	14.3257	345	TAS_14_0295	6935	M	6	Neg
Cameroon	North	3	Rey-Bouba	Djamaré	Djamaré Gazou	2014-07-05	9.07779	14.3257	345	TAS_14_0296	6936	F	7	Neg
Cameroon	North	3	Rey-Bouba	Djamaré	Djamaré Gazou	2014-07-05	9.07779	14.3257	345	TAS_14_0297	6937	M	6	Neg
Cameroon	North	3	Rey-Bouba	Djamaré	Djamaré Gazou	2014-07-05	9.07779	14.3257	345	TAS_14_0298	6938	F	6	Neg
Cameroon	North	3	Rey-Bouba	Djamaré	Djamaré Gazou	2014-07-05	9.07779	14.3257	345	TAS_14_0299	6939	M	7	Neg
Cameroon	North	3	Rey-Bouba	Djamaré	Djamaré Gazou	2014-07-05	9.07779	14.3257	345	TAS_14_0300	6940	F	6	Neg
Cameroon	North	3	Rey-Bouba	Djamaré	Djamaré Gazou	2014-07-05	9.07779	14.3257	345	TAS_14_0301	6941	M	7	Neg
Cameroon	North	3	Rey-Bouba	Djamaré	Djamaré Gazou	2014-07-05	9.07779	14.3257	345	TAS_14_0302	6942	F	7	Neg
Cameroon	North	3	Rey-Bouba	Djamaré	Djamaré Gazou	2014-07-05	9.07779	14.3257	345	TAS_14_0303	6943	F	7	Neg
Cameroon	North	3	Rey-Bouba	Djamaré	Djamaré Gazou	2014-07-05	9.07779	14.3257	345	TAS_14_0304	6944	F	7	Neg
Cameroon	North	3	Rey-Bouba	Djamaré	Djamaré Gazou	2014-07-05	9.07779	14.3257	345	TAS_14_0305	6945	M	6	Neg
Cameroon	North	3	Rey-Bouba	Djamaré	Djamaré Gazou	2014-07-05	9.07779	14.3257	345	TAS_14_0306	6946	F	6	Neg
Cameroon	North	3	Rey-Bouba	Djamaré	Djamaré Gazou	2014-07-05	9.07779	14.3257	345	TAS_14_0307	6947	F	6	Neg
Cameroon	North	3	Rey-Bouba	Djamaré	Djamaré Gazou	2014-07-05	9.07779	14.3257	345	TAS_14_0308	6948	F	6	Neg
Cameroon	North	3	Rey-Bouba	Djamaré	Djamaré Gazou	2014-07-05	9.07779	14.3257	345	TAS_14_0309	6949	F	6	Neg
Cameroon	North	3	Rey-Bouba	Djamaré	Djamaré Gazou	2014-07-05	9.07779	14.3257	345	TAS_14_0310	6950	F	6	Neg
Cameroon	North	3	Rey-Bouba	Djamaré	Djamaré Gazou	2014-07-05	9.07779	14.3257	345	TAS_14_0311	6951	F	7	Neg
Cameroon	North	3	Rey-Bouba	Djamaré	Djamaré Gazou	2014-07-05	9.07779	14.3257	345	TAS_14_0312	6952	M	6	Neg
Cameroon	North	3	Rey-Bouba	Djamaré	Djamaré Gazou	2014-07-05	9.07779	14.3257	345	TAS_14_0313	6953	M	7	Neg
Cameroon	North	3	Rey-Bouba	Djamaré	Djamaré Gazou	2014-07-05	9.07779	14.3257	345	TAS_14_0314	6954	M	6	Neg
Cameroon	North	3	Rey-Bouba	Djamaré	Djamaré Gazou	2014-07-05	9.07779	14.3257	345	TAS_14_0315	6955	M	7	Neg
Cameroon	North	3	Rey-Bouba	Djamaré	Djamaré Gazou	2014-07-05	9.07779	14.3257	345	TAS_14_0316	6956	M	7	Neg
Cameroon	North	3	Rey-Bouba	Djamaré	Djamaré Gazou	2014-07-05	9.07779	14.3257	345	TAS_14_0317	6957	M	6	Neg
Cameroon	North	3	Rey-Bouba	Djamaré	Djamaré Gazou	2014-07-05	9.07779	14.3257	345	TAS_14_0318	6958	M	7	Neg
Cameroon	North	3	Rey-Bouba	Djamaré	Djamaré Gazou	2014-07-05	9.07779	14.3257	345	TAS_14_0319	6959	M	7	Neg
Cameroon	North	3	Rey-Bouba	Djamaré	Djamaré Gazou	2014-07-05	9.07779	14.3257	345	TAS_14_0320	6960	M	7	Neg
Cameroon	North	3	Rey-Bouba	Djamaré	Djamaré Gazou	2014-07-05	9.07779	14.3257	345	TAS_14_0321	6961	F	6	Neg
Cameroon	North	3	Rey-Bouba	Djamaré	Djamaré Gazou	2014-07-05	9.07779	14.3257	345	TAS_14_0322	6962	M	7	Neg
Cameroon	North	3	Rey-Bouba	Djamaré	Djamaré Gazou	2014-07-05	9.07779	14.3257	345	TAS_14_0323	6963	F	7	Neg
Cameroon	North	3	Rey-Bouba	Djamaré	Djamaré Gazou	2014-07-05	9.07779	14.3257	345	TAS_14_0324	6964	M	7	Neg
Cameroon	North	3	Rey-Bouba	Baikwa	Bodal	2014-07-05	9.11068	14.3788	371	TAS_14_0325	661	F	6	Neg
Cameroon	North	3	Rey-Bouba	Baikwa	Bodal	2014-07-05	9.11068	14.3788	371	TAS_14_0326	662	F	7	Neg
Cameroon	North	3	Rey-Bouba	Baikwa	Bodal	2014-07-05	9.11068	14.3788	371	TAS_14_0327	663	M	7	Pos
Cameroon	North	3	Rey-Bouba	Baikwa	Bodal	2014-07-05	9.11068	14.3788	371	TAS_14_0328	664	M	6	Neg
Cameroon	North	3	Rey-Bouba	Baikwa	Bodal	2014-07-05	9.11068	14.3788	371	TAS_14_0329	665	M	7	Neg
Cameroon	North	3	Rey-Bouba	Baikwa	Bodal	2014-07-05	9.11068	14.3788	371	TAS_14_0330	666	M	6	Neg
Cameroon	North	3	Rey-Bouba	Baikwa	Bodal	2014-07-05	9.11068	14.3788	371	TAS_14_0331	667	M	7	Neg
Cameroon	North	3	Rey-Bouba	Baikwa	Bodal	2014-07-05	9.11068	14.3788	371	TAS_14_0332	668	F	6	Neg
Cameroon	North	3	Rey-Bouba	Baikwa	Bodal	2014-07-05	9.11068	14.3788	371	TAS_14_0333	669	F	6	Neg
Cameroon	North	3	Rey-Bouba	Baikwa	Bodal	2014-07-05	9.11068	14.3788	371	TAS_14_0334	6610	M	7	Neg
Cameroon	North	3	Rey-Bouba	Baikwa	Bodal	2014-07-05	9.11068	14.3788	371	TAS_14_0335	6611	M	7	Neg
Cameroon	North	3	Rey-Bouba	Baikwa	Bodal	2014-07-05	9.11068	14.3788	371	TAS_14_0336	6612	M	6	Neg
Cameroon	North	3	Rey-Bouba	Baikwa	Bodal	2014-07-05	9.11068	14.3788	371	TAS_14_0337	6613	M	6	Neg
Cameroon	North	3	Rey-Bouba	Baikwa	Bodal	2014-07-05	9.11068	14.3788	371	TAS_14_0338	6614	M	6	Neg
Cameroon	North	3	Rey-Bouba	Baikwa	Bodal	2014-07-05	9.11068	14.3788	371	TAS_14_0339	6615	M	6	Neg
Cameroon	North	3	Rey-Bouba	Baikwa	Bodal	2014-07-05	9.11068	14.3788	371	TAS_14_0340	6616	M	6	Neg
Cameroon	North	3	Rey-Bouba	Baikwa	Bodal	2014-07-05	9.11068	14.3788	371	TAS_14_0341	6617	M	7	Neg
Cameroon	North	3	Rey-Bouba	Baikwa	Bodal	2014-07-05	9.11068	14.3788	371	TAS_14_0342	6618	M	6	Neg
Cameroon	North	3	Rey-Bouba	Baikwa	Bodal	2014-07-05	9.11068	14.3788	371	TAS_14_0343	6619	M	6	Neg
Cameroon	North	3	Rey-Bouba	Baikwa	Bodal	2014-07-05	9.11068	14.3788	371	TAS_14_0344	6620	M	6	Neg
Cameroon	North	3	Rey-Bouba	Baikwa	Bodal	2014-07-05	9.11068	14.3788	371	TAS_14_0345	6621	M	7	Neg
Cameroon	North	3	Rey-Bouba	Baikwa	Bodal	2014-07-05	9.11068	14.3788	371	TAS_14_0346	6622	F	7	Neg
Cameroon	North	3	Rey-Bouba	Baikwa	Bodal	2014-07-05	9.11068	14.3788	371	TAS_14_0347	6623	F	6	Neg
Cameroon	North	3	Rey-Bouba	Baikwa	Bodal	2014-07-05	9.11068	14.3788	371	TAS_14_0348	6624	M	6	Neg
Cameroon	North	3	Rey-Bouba	Baikwa	Bodal	2014-07-05	9.11068	14.3788	371	TAS_14_0349	6625	F	6	Neg
Cameroon	North	3	Rey-Bouba	Baikwa	Bodal	2014-07-05	9.11068	14.3788	371	TAS_14_0350	6626	F	6	Neg
Cameroon	North	3	Rey-Bouba	Baikwa	Bodal	2014-07-05	9.11068	14.3788	371	TAS_14_0351	6627	M	7	Neg
Cameroon	North	3	Rey-Bouba	Baikwa	Bodal	2014-07-05	9.11068	14.3788	371	TAS_14_0352	6628	F	7	Neg
Cameroon	North	3	Rey-Bouba	Baikwa	Bodal	2014-07-05	9.11068	14.3788	371	TAS_14_0353	6629	F	6	Neg
Cameroon	North	3	Rey-Bouba	Baikwa	Bodal	2014-07-05	9.11068	14.3788	371	TAS_14_0354	6630	F	6	Neg
Cameroon	North	3	Rey-Bouba	Baikwa	Bodal	2014-07-05	9.11068	14.3788	371	TAS_14_0355	6631	M	7	Neg
Cameroon	North	3	Rey-Bouba	Baikwa	Bodal	2014-07-05	9.11068	14.3788	371	TAS_14_0356	6632	M	7	Neg
Cameroon	North	3	Rey-Bouba	Baikwa	Bodal	2014-07-05	9.11068	14.3788	371	TAS_14_0357	6633	F	6	Neg
Cameroon	North	3	Rey-Bouba	Baikwa	Bodal	2014-07-05	9.11068	14.3788	371	TAS_14_0358	6634	F	6	Neg
Cameroon	North	3	Rey-Bouba	Baikwa	Bodal	2014-07-05	9.11068	14.3788	371	TAS_14_0359	6635	F	6	Neg
Cameroon	North	3	Rey-Bouba	Baikwa	Bodal	2014-07-05	9.11068	14.3788	371	TAS_14_0360	6636	F	6	Neg
Cameroon	North	3	Rey-Bouba	Baikwa	Bodal	2014-07-05	9.11068	14.3788	371	TAS_14_0361	6637	F	6	Neg
Cameroon	North	3	Rey-Bouba	Baikwa	Bodal	2014-07-05	9.11068	14.3788	371	TAS_14_0362	6638	M	7	Neg
Cameroon	North	3	Rey-Bouba	Baikwa	Bodal	2014-07-05	9.11068	14.3788	371	TAS_14_0363	6639	M	6	Neg
Cameroon	North	3	Rey-Bouba	Baikwa	Bodal	2014-07-05	9.11068	14.3788	371	TAS_14_0364	6640	M	7	Neg
Cameroon	North	3	Rey-Bouba	Baikwa	Bodal	2014-07-05	9.11068	14.3788	371	TAS_14_0365	6641	M	6	Neg
Cameroon	North	3	Rey-Bouba	Baikwa	Bodal	2014-07-05	9.11068	14.3788	371	TAS_14_0366	6642	F	6	Neg
Cameroon	North	3	Rey-Bouba	Baikwa	Bodal	2014-07-05	9.11068	14.3788	371	TAS_14_0367	6643	M	7	Neg
Cameroon	North	3	Rey-Bouba	Baikwa	Bodal	2014-07-05	9.11068	14.3788	371	TAS_14_0368	6644	M	7	Neg
Cameroon	North	3	Rey-Bouba	Baikwa	Bodal	2014-07-05	9.11068	14.3788	371	TAS_14_0369	6645	M	6	Neg
Cameroon	North	3	Rey-Bouba	Baikwa	Bodal	2014-07-05	9.11068	14.3788	371	TAS_14_0370	6646	M	7	Neg
Cameroon	North	3	Rey-Bouba	Baikwa	Bodal	2014-07-05	9.11068	14.3788	371	TAS_14_0371	6647	F	6	Neg
Cameroon	North	3	Rey-Bouba	Baikwa	Bodal	2014-07-05	9.11068	14.3788	371	TAS_14_0372	6648	M	7	Neg
Cameroon	North	3	Rey-Bouba	Baikwa	Bodal	2014-07-05	9.11068	14.3788	371	TAS_14_0373	6649	M	6	Neg
Cameroon	North	3	Rey-Bouba	Baikwa	Bodal	2014-07-05	9.11068	14.3788	371	TAS_14_0374	6650	F	7	Neg
Cameroon	North	3	Rey-Bouba	Baikwa	Bodal	2014-07-05	9.11068	14.3788	371	TAS_14_0375	6651	M	6	Neg
Cameroon	North	3	Rey-Bouba	Baikwa	Bodal	2014-07-05	9.11068	14.3788	371	TAS_14_0376	6652	F	7	Neg
Cameroon	North	3	Rey-Bouba	Baikwa	Bodal	2014-07-05	9.11068	14.3788	371	TAS_14_0377	6653	F	6	Neg
Cameroon	North	3	Rey-Bouba	Baikwa	Bodal	2014-07-05	9.11068	14.3788	371	TAS_14_0378	6654	F	7	Neg
Cameroon	North	3	Rey-Bouba	Baikwa	Bodal	2014-07-05	9.11068	14.3788	371	TAS_14_0379	6655	M	7	Neg
Cameroon	North	3	Rey-Bouba	Baikwa	Bodal	2014-07-05	9.11068	14.3788	371	TAS_14_0380	6656	M	6	Neg
Cameroon	North	3	Rey-Bouba	Baikwa	Bodal	2014-07-05	9.11068	14.3788	371	TAS_14_0381	6657	M	7	Neg
Cameroon	North	3	Rey-Bouba	Baikwa	Bodal	2014-07-05	9.11068	14.3788	371	TAS_14_0382	6658	M	6	Neg
Cameroon	North	3	Rey-Bouba	Baikwa	Bodal	2014-07-05	9.11068	14.3788	371	TAS_14_0383	6659	M	6	Neg
Cameroon	North	3	Rey-Bouba	Baikwa	Bodal	2014-07-05	9.11068	14.3788	371	TAS_14_0384	6660	M	6	Neg
Cameroon	North	3	Rey-Bouba	Baikwa	Bodal	2014-07-05	9.11068	14.3788	371	TAS_14_0385	6661	M	7	Neg
Cameroon	North	3	Rey-Bouba	Baikwa	Bodal	2014-07-05	9.11068	14.3788	371	TAS_14_0386	6662	F	6	Neg
Cameroon	North	3	Rey-Bouba	Momboré	Salassa	2014-07-06	9.22209	14.3519	292	TAS_14_0387	761	M	8	Neg
Cameroon	North	3	Rey-Bouba	Momboré	Salassa	2014-07-06	9.22209	14.3519	292	TAS_14_0388	762	M	7	Neg
Cameroon	North	3	Rey-Bouba	Momboré	Salassa	2014-07-06	9.22209	14.3519	292	TAS_14_0389	763	M	5	Neg
Cameroon	North	3	Rey-Bouba	Momboré	Salassa	2014-07-06	9.22209	14.3519	292	TAS_14_0390	764	F	7	Neg
Cameroon	North	3	Rey-Bouba	Momboré	Salassa	2014-07-06	9.22209	14.3519	292	TAS_14_0391	765	M	6	Neg
Cameroon	North	3	Rey-Bouba	Momboré	Salassa	2014-07-06	9.22209	14.3519	292	TAS_14_0392	766	M	6	Neg
Cameroon	North	3	Rey-Bouba	Momboré	Salassa	2014-07-06	9.22209	14.3519	292	TAS_14_0393	767	M	6	Neg
Cameroon	North	3	Rey-Bouba	Momboré	Salassa	2014-07-06	9.22209	14.3519	292	TAS_14_0394	768	M	7	Neg
Cameroon	North	3	Rey-Bouba	Momboré	Salassa	2014-07-06	9.22209	14.3519	292	TAS_14_0395	769	M	8	Neg
Cameroon	North	3	Rey-Bouba	Momboré	Salassa	2014-07-06	9.22209	14.3519	292	TAS_14_0396	7610	M	5	Neg
Cameroon	North	3	Rey-Bouba	Momboré	Salassa	2014-07-06	9.22209	14.3519	292	TAS_14_0397	7611	M	7	Neg
Cameroon	North	3	Rey-Bouba	Momboré	Salassa	2014-07-06	9.22209	14.3519	292	TAS_14_0398	7612	M	7	Neg
Cameroon	North	3	Rey-Bouba	Momboré	Salassa	2014-07-06	9.22209	14.3519	292	TAS_14_0399	7613	M	6	Neg
Cameroon	North	3	Rey-Bouba	Momboré	Salassa	2014-07-06	9.22209	14.3519	292	TAS_14_0400	7614	F	5	Neg
Cameroon	North	3	Rey-Bouba	Momboré	Salassa	2014-07-06	9.22209	14.3519	292	TAS_14_0401	7615	F	6	Neg
Cameroon	North	3	Rey-Bouba	Momboré	Salassa	2014-07-06	9.22209	14.3519	292	TAS_14_0402	7616	M	7	Neg
Cameroon	North	3	Rey-Bouba	Momboré	Salassa	2014-07-06	9.22209	14.3519	292	TAS_14_0403	7617	F	7	Neg
Cameroon	North	3	Rey-Bouba	Momboré	Salassa	2014-07-06	9.22209	14.3519	292	TAS_14_0404	7618	M	5	Neg
Cameroon	North	3	Rey-Bouba	Momboré	Salassa	2014-07-06	9.22209	14.3519	292	TAS_14_0405	7619	F	5	Neg
Cameroon	North	3	Rey-Bouba	Momboré	Salassa	2014-07-06	9.22209	14.3519	292	TAS_14_0406	7620	F	5	Neg
Cameroon	North	3	Rey-Bouba	Momboré	Salassa	2014-07-06	9.22209	14.3519	292	TAS_14_0407	7621	F	7	Neg
Cameroon	North	3	Rey-Bouba	Momboré	Salassa	2014-07-06	9.22209	14.3519	292	TAS_14_0408	7622	M	6	Neg
Cameroon	North	3	Rey-Bouba	Momboré	Salassa	2014-07-06	9.22209	14.3519	292	TAS_14_0409	7623	M	7	Neg
Cameroon	North	3	Rey-Bouba	Momboré	Salassa	2014-07-06	9.22209	14.3519	292	TAS_14_0410	7624	F	5	Pos
Cameroon	North	3	Rey-Bouba	Momboré	Salassa	2014-07-06	9.22209	14.3519	292	TAS_14_0411	7625	M	5	Neg
Cameroon	North	3	Rey-Bouba	Momboré	Salassa	2014-07-06	9.22209	14.3519	292	TAS_14_0412	7626	F	6	Neg
Cameroon	North	3	Rey-Bouba	Momboré	Salassa	2014-07-06	9.22209	14.3519	292	TAS_14_0413	7627	F	6	Neg
Cameroon	North	3	Rey-Bouba	Momboré	Salassa	2014-07-06	9.22209	14.3519	292	TAS_14_0414	7628	F	8	Neg
Cameroon	North	3	Rey-Bouba	Momboré	Salassa	2014-07-06	9.22209	14.3519	292	TAS_14_0415	7629	F	8	Neg
Cameroon	North	3	Rey-Bouba	Momboré	Salassa	2014-07-06	9.22209	14.3519	292	TAS_14_0416	7630	M	5	Neg
Cameroon	North	3	Rey-Bouba	Momboré	Salassa	2014-07-06	9.22209	14.3519	292	TAS_14_0417	7632	M	7	Neg
Cameroon	North	3	Rey-Bouba	Momboré	Salassa	2014-07-06	9.22209	14.3519	292	TAS_14_0418	7633	F	7	Neg
Cameroon	North	3	Rey-Bouba	Momboré	Salassa	2014-07-06	9.22209	14.3519	292	TAS_14_0419	7634	F	6	Neg
Cameroon	North	3	Rey-Bouba	Momboré	Salassa	2014-07-06	9.22209	14.3519	292	TAS_14_0420	7635	F	5	Neg
Cameroon	North	3	Rey-Bouba	Momboré	Salassa	2014-07-06	9.22209	14.3519	292	TAS_14_0421	7636	F	8	Neg
Cameroon	North	3	Rey-Bouba	Momboré	Salassa	2014-07-06	9.22209	14.3519	292	TAS_14_0422	7637	F	8	Neg
Cameroon	North	3	Rey-Bouba	Momboré	Salassa	2014-07-06	9.22209	14.3519	292	TAS_14_0423	7638	F	5	Neg
Cameroon	North	3	Rey-Bouba	Momboré	Salassa	2014-07-06	9.22209	14.3519	292	TAS_14_0424	7639	F	7	Neg
Cameroon	North	3	Rey-Bouba	Momboré	Salassa	2014-07-06	9.22209	14.3519	292	TAS_14_0425	7640	M	5	Neg
Cameroon	North	3	Rey-Bouba	Momboré	Salassa	2014-07-06	9.22209	14.3519	292	TAS_14_0426	7641	F	6	Neg
Cameroon	North	3	Rey-Bouba	Momboré	Salassa	2014-07-06	9.22209	14.3519	292	TAS_14_0427	7642	M	5	Neg
Cameroon	North	3	Rey-Bouba	Momboré	Salassa	2014-07-06	9.22209	14.3519	292	TAS_14_0428	7643	M	6	Neg
Cameroon	North	3	Rey-Bouba	Momboré	Salassa	2014-07-06	9.22209	14.3519	292	TAS_14_0429	7644	F	5	Neg
Cameroon	North	3	Rey-Bouba	Momboré	Salassa	2014-07-06	9.22209	14.3519	292	TAS_14_0430	7645	M	6	Neg
Cameroon	North	3	Rey-Bouba	Momboré	Salassa	2014-07-06	9.22209	14.3519	292	TAS_14_0431	7646	M	5	Neg
Cameroon	North	3	Rey-Bouba	Momboré	Salassa	2014-07-06	9.22209	14.3519	292	TAS_14_0432	7647	M	7	Neg
Cameroon	North	3	Rey-Bouba	Momboré	Salassa	2014-07-06	9.22209	14.3519	292	TAS_14_0433	7648	M	8	Neg
Cameroon	North	3	Rey-Bouba	Momboré	Salassa	2014-07-06	9.22209	14.3519	292	TAS_14_0434	7649	M	7	Neg
Cameroon	North	3	Rey-Bouba	Momboré	Salassa	2014-07-06	9.22209	14.3519	292	TAS_14_0435	7650	M	6	Neg
Cameroon	North	3	Rey-Bouba	Momboré	Salassa	2014-07-06	9.22209	14.3519	292	TAS_14_0436	7651	M	5	Neg
Cameroon	North	3	Rey-Bouba	Momboré	Salassa	2014-07-06	9.22209	14.3519	292	TAS_14_0437	7652	M	6	Neg
Cameroon	North	3	Rey-Bouba	Momboré	Salassa	2014-07-06	9.22209	14.3519	292	TAS_14_0438	7653	M	7	Neg
Cameroon	North	3	Rey-Bouba	Momboré	Mbaizassi	2014-07-06	9.21202	14.2684	351	TAS_14_0439	751	M	7	Neg
Cameroon	North	3	Rey-Bouba	Momboré	Mbaizassi	2014-07-06	9.21202	14.2684	351	TAS_14_0440	752	M	7	Neg
Cameroon	North	3	Rey-Bouba	Momboré	Mbaizassi	2014-07-06	9.21202	14.2684	351	TAS_14_0441	753	M	6	Neg
Cameroon	North	3	Rey-Bouba	Momboré	Mbaizassi	2014-07-06	9.21202	14.2684	351	TAS_14_0442	754	F	6	Neg
Cameroon	North	3	Rey-Bouba	Momboré	Mbaizassi	2014-07-06	9.21202	14.2684	351	TAS_14_0443	755	F	6	Neg
Cameroon	North	3	Rey-Bouba	Momboré	Mbaizassi	2014-07-06	9.21202	14.2684	351	TAS_14_0444	756	F	6	Neg
Cameroon	North	3	Rey-Bouba	Momboré	Mbaizassi	2014-07-06	9.21202	14.2684	351	TAS_14_0445	757	F	6	Neg
Cameroon	North	3	Rey-Bouba	Momboré	Mbaizassi	2014-07-06	9.21202	14.2684	351	TAS_14_0446	758	M	6	Neg
Cameroon	North	3	Rey-Bouba	Momboré	Mbaizassi	2014-07-06	9.21202	14.2684	351	TAS_14_0447	759	M	6	Neg
Cameroon	North	3	Rey-Bouba	Momboré	Mbaizassi	2014-07-06	9.21202	14.2684	351	TAS_14_0448	7510	M	7	Neg
Cameroon	North	3	Rey-Bouba	Momboré	Mbaizassi	2014-07-06	9.21202	14.2684	351	TAS_14_0449	7511	M	6	Neg
Cameroon	North	3	Rey-Bouba	Momboré	Mbaizassi	2014-07-06	9.21202	14.2684	351	TAS_14_0450	7512	M	7	Neg
Cameroon	North	3	Rey-Bouba	Momboré	Mbaizassi	2014-07-06	9.21202	14.2684	351	TAS_14_0451	7513	M	7	Neg
Cameroon	North	3	Rey-Bouba	Momboré	Mbaizassi	2014-07-06	9.21202	14.2684	351	TAS_14_0452	7514	F	7	Neg
Cameroon	North	3	Rey-Bouba	Momboré	Mbaizassi	2014-07-06	9.21202	14.2684	351	TAS_14_0453	7515	M	7	Neg
Cameroon	North	3	Rey-Bouba	Momboré	Mbaizassi	2014-07-06	9.21202	14.2684	351	TAS_14_0454	7516	F	7	Neg
Cameroon	North	3	Rey-Bouba	Momboré	Mbaizassi	2014-07-06	9.21202	14.2684	351	TAS_14_0455	7517	F	7	Neg
Cameroon	North	3	Rey-Bouba	Momboré	Mbaizassi	2014-07-06	9.21202	14.2684	351	TAS_14_0456	7518	F	7	Neg
Cameroon	North	3	Rey-Bouba	Momboré	Mbaizassi	2014-07-06	9.21202	14.2684	351	TAS_14_0457	7519	F	7	Pos
Cameroon	North	3	Rey-Bouba	Momboré	Mbaizassi	2014-07-06	9.21202	14.2684	351	TAS_14_0458	7520	F	6	Neg
Cameroon	North	3	Rey-Bouba	Momboré	Mbaizassi	2014-07-06	9.21202	14.2684	351	TAS_14_0459	7521	F	6	Neg
Cameroon	North	3	Rey-Bouba	Momboré	Mbaizassi	2014-07-06	9.21202	14.2684	351	TAS_14_0460	7522	F	7	Neg
Cameroon	North	3	Rey-Bouba	Momboré	Mbaizassi	2014-07-06	9.21202	14.2684	351	TAS_14_0461	7523	F	7	Neg
Cameroon	North	3	Rey-Bouba	Momboré	Mbaizassi	2014-07-06	9.21202	14.2684	351	TAS_14_0462	7524	F	7	Neg
Cameroon	North	3	Rey-Bouba	Momboré	Mbaizassi	2014-07-06	9.21202	14.2684	351	TAS_14_0463	7525	F	6	Neg
Cameroon	North	3	Rey-Bouba	Momboré	Mbaizassi	2014-07-06	9.21202	14.2684	351	TAS_14_0464	7526	F	6	Neg
Cameroon	North	3	Rey-Bouba	Momboré	Mbaizassi	2014-07-06	9.21202	14.2684	351	TAS_14_0465	7527	F	7	Neg
Cameroon	North	3	Rey-Bouba	Momboré	Mbaizassi	2014-07-06	9.21202	14.2684	351	TAS_14_0466	7528	F	8	Neg
Cameroon	North	3	Rey-Bouba	Momboré	Mbaizassi	2014-07-06	9.21202	14.2684	351	TAS_14_0467	7529	F	6	Neg
Cameroon	North	3	Rey-Bouba	Momboré	Mbaizassi	2014-07-06	9.21202	14.2684	351	TAS_14_0468	7530	F	7	Neg
Cameroon	North	3	Rey-Bouba	Momboré	Mbaizassi	2014-07-06	9.21202	14.2684	351	TAS_14_0469	7531	M	6	Neg
Cameroon	North	3	Rey-Bouba	Momboré	Mbaizassi	2014-07-06	9.21202	14.2684	351	TAS_14_0470	7532	M	5	Neg
Cameroon	North	3	Rey-Bouba	Momboré	Mbaizassi	2014-07-06	9.21202	14.2684	351	TAS_14_0471	7533	M	5	Neg
Cameroon	North	3	Rey-Bouba	Momboré	Mbaizassi	2014-07-06	9.21202	14.2684	351	TAS_14_0472	7534	M	5	Neg
Cameroon	North	3	Rey-Bouba	Momboré	Mbaizassi	2014-07-06	9.21202	14.2684	351	TAS_14_0473	7535	M	5	Neg
Cameroon	North	3	Rey-Bouba	Momboré	Mbaizassi	2014-07-06	9.21202	14.2684	351	TAS_14_0474	7536	M	5	Neg
Cameroon	North	3	Rey-Bouba	Momboré	Mbaizassi	2014-07-06	9.21202	14.2684	351	TAS_14_0475	7537	F	5	Neg
Cameroon	North	3	Rey-Bouba	Momboré	Mbaizassi	2014-07-06	9.21202	14.2684	351	TAS_14_0476	7538	F	5	Neg
Cameroon	North	3	Rey-Bouba	Momboré	Mbaizassi	2014-07-06	9.21202	14.2684	351	TAS_14_0477	7539	M	5	Neg
Cameroon	North	3	Rey-Bouba	Momboré	Mbaizassi	2014-07-06	9.21202	14.2684	351	TAS_14_0478	7540	F	5	Neg
Cameroon	North	3	Rey-Bouba	Momboré	Mbaizassi	2014-07-06	9.21202	14.2684	351	TAS_14_0479	7641	F	5	Neg
Cameroon	North	3	Rey-Bouba	Momboré	Mbaizassi	2014-07-06	9.21202	14.2684	351	TAS_14_0480	7642	M	5	Neg
Cameroon	North	3	Rey-Bouba	Momboré	Mbaizassi	2014-07-06	9.21202	14.2684	351	TAS_14_0481	7643	F	5	Neg
Cameroon	North	3	Rey-Bouba	Somessi	Lamé 4	2014-07-07	9.06465	14.0851	276	TAS_14_0482	811	F	7	Neg
Cameroon	North	3	Rey-Bouba	Somessi	Lamé 4	2014-07-07	9.06465	14.0851	276	TAS_14_0483	812	F	6	Neg
Cameroon	North	3	Rey-Bouba	Somessi	Lamé 4	2014-07-07	9.06465	14.0851	276	TAS_14_0484	813	F	6	Neg
Cameroon	North	3	Rey-Bouba	Somessi	Lamé 4	2014-07-07	9.06465	14.0851	276	TAS_14_0485	814	F	7	Neg
Cameroon	North	3	Rey-Bouba	Somessi	Lamé 4	2014-07-07	9.06465	14.0851	276	TAS_14_0486	815	F	6	Neg
Cameroon	North	3	Rey-Bouba	Somessi	Lamé 4	2014-07-07	9.06465	14.0851	276	TAS_14_0487	816	F	7	Neg
Cameroon	North	3	Rey-Bouba	Somessi	Lamé 4	2014-07-07	9.06465	14.0851	276	TAS_14_0488	817	F	8	Neg
Cameroon	North	3	Rey-Bouba	Somessi	Lamé 4	2014-07-07	9.06465	14.0851	276	TAS_14_0489	818	F	7	Neg
Cameroon	North	3	Rey-Bouba	Somessi	Lamé 4	2014-07-07	9.06465	14.0851	276	TAS_14_0490	819	F	7	Neg
Cameroon	North	3	Rey-Bouba	Somessi	Lamé 4	2014-07-07	9.06465	14.0851	276	TAS_14_0491	8110	F	7	Neg
Cameroon	North	3	Rey-Bouba	Somessi	Lamé 4	2014-07-07	9.06465	14.0851	276	TAS_14_0492	8111	F	8	Neg
Cameroon	North	3	Rey-Bouba	Somessi	Lamé 4	2014-07-07	9.06465	14.0851	276	TAS_14_0493	8112	F	6	Neg
Cameroon	North	3	Rey-Bouba	Somessi	Lamé 4	2014-07-07	9.06465	14.0851	276	TAS_14_0494	8113	F	7	Neg
Cameroon	North	3	Rey-Bouba	Somessi	Lamé 4	2014-07-07	9.06465	14.0851	276	TAS_14_0495	8114	F	8	Neg
Cameroon	North	3	Rey-Bouba	Somessi	Lamé 4	2014-07-07	9.06465	14.0851	276	TAS_14_0496	8115	F	8	Neg
Cameroon	North	3	Rey-Bouba	Somessi	Lamé 4	2014-07-07	9.06465	14.0851	276	TAS_14_0497	8116	F	6	Neg
Cameroon	North	3	Rey-Bouba	Somessi	Lamé 4	2014-07-07	9.06465	14.0851	276	TAS_14_0498	8117	F	7	Neg
Cameroon	North	3	Rey-Bouba	Somessi	Lamé 4	2014-07-07	9.06465	14.0851	276	TAS_14_0499	8118	F	6	Neg
Cameroon	North	3	Rey-Bouba	Somessi	Lamé 4	2014-07-07	9.06465	14.0851	276	TAS_14_0500	8119	M	6	Neg
Cameroon	North	3	Rey-Bouba	Somessi	Lamé 4	2014-07-07	9.06465	14.0851	276	TAS_14_0501	8120	M	7	Neg
Cameroon	North	3	Rey-Bouba	Somessi	Lamé 4	2014-07-07	9.06465	14.0851	276	TAS_14_0502	8121	M	7	Neg
Cameroon	North	3	Rey-Bouba	Somessi	Lamé 4	2014-07-07	9.06465	14.0851	276	TAS_14_0503	8122	M	7	Neg
Cameroon	North	3	Rey-Bouba	Somessi	Lamé 4	2014-07-07	9.06465	14.0851	276	TAS_14_0504	8123	M	6	Neg
Cameroon	North	3	Rey-Bouba	Somessi	Lamé 4	2014-07-07	9.06465	14.0851	276	TAS_14_0505	8124	M	6	Neg
Cameroon	North	3	Rey-Bouba	Somessi	Lamé 4	2014-07-07	9.06465	14.0851	276	TAS_14_0506	8125	M	6	Neg
Cameroon	North	3	Rey-Bouba	Somessi	Lamé 4	2014-07-07	9.06465	14.0851	276	TAS_14_0507	8126	M	8	Neg
Cameroon	North	3	Rey-Bouba	Somessi	Lamé 4	2014-07-07	9.06465	14.0851	276	TAS_14_0508	8227	M	5	Neg
Cameroon	North	3	Rey-Bouba	Somessi	Lamé 4	2014-07-07	9.06465	14.0851	276	TAS_14_0509	8128	M	8	Neg
Cameroon	North	3	Rey-Bouba	Somessi	Lamé 4	2014-07-07	9.06465	14.0851	276	TAS_14_0510	8129	M	5	Neg
Cameroon	North	3	Rey-Bouba	Somessi	Lamé 4	2014-07-07	9.06465	14.0851	276	TAS_14_0511	8130	M	5	Neg
Cameroon	North	3	Rey-Bouba	Somessi	Lamé 4	2014-07-07	9.06465	14.0851	276	TAS_14_0512	8131	M	5	Neg
Cameroon	North	3	Rey-Bouba	Somessi	Lamé 4	2014-07-07	9.06465	14.0851	276	TAS_14_0513	8132	F	5	Neg
Cameroon	North	3	Rey-Bouba	Somessi	Lamé 4	2014-07-07	9.06465	14.0851	276	TAS_14_0514	8133	M	5	Neg
Cameroon	North	3	Rey-Bouba	Somessi	Lamé 4	2014-07-07	9.06465	14.0851	276	TAS_14_0515	8134	M	5	Neg
Cameroon	North	3	Rey-Bouba	Somessi	Lamé 4	2014-07-07	9.06465	14.0851	276	TAS_14_0516	8135	M	7	Neg
Cameroon	North	3	Rey-Bouba	Somessi	Lamé 4	2014-07-07	9.06465	14.0851	276	TAS_14_0517	8136	M	7	Neg
Cameroon	North	3	Rey-Bouba	Somessi	Lamé 4	2014-07-07	9.06465	14.0851	276	TAS_14_0518	8137	F	7	Neg
Cameroon	North	3	Rey-Bouba	Somessi	Lamé 4	2014-07-07	9.06465	14.0851	276	TAS_14_0519	8138	F	7	Neg
Cameroon	North	3	Rey-Bouba	Somessi	Lamé 4	2014-07-07	9.06465	14.0851	276	TAS_14_0520	8139	F	7	Neg
Cameroon	North	3	Rey-Bouba	Somessi	Lamé 4	2014-07-07	9.06465	14.0851	276	TAS_14_0521	8140	F	6	Neg
Cameroon	North	3	Rey-Bouba	Somessi	Lamé 4	2014-07-07	9.06465	14.0851	276	TAS_14_0522	8141	F	6	Neg
Cameroon	North	3	Rey-Bouba	Somessi	Lamé 4	2014-07-07	9.06465	14.0851	276	TAS_14_0523	8142	F	6	Neg
Cameroon	North	3	Rey-Bouba	Somessi	Lamé 4	2014-07-07	9.06465	14.0851	276	TAS_14_0524	8143	F	5	Neg
Cameroon	North	3	Rey-Bouba	Somessi	Lamé 4	2014-07-07	9.06465	14.0851	276	TAS_14_0525	8144	F	7	Neg
Cameroon	North	3	Rey-Bouba	Somessi	Lamé 4	2014-07-07	9.06465	14.0851	276	TAS_14_0526	8145	M	5	Neg
Cameroon	North	3	Rey-Bouba	Somessi	Lamé 4	2014-07-07	9.06465	14.0851	276	TAS_14_0527	8146	F	7	Neg
Cameroon	North	3	Rey-Bouba	Somessi	Lamé 4	2014-07-07	9.06465	14.0851	276	TAS_14_0528	8147	F	5	Neg
Cameroon	North	3	Rey-Bouba	Somessi	Lamé 4	2014-07-07	9.06465	14.0851	276	TAS_14_0529	8148	F	7	Neg
Cameroon	North	3	Rey-Bouba	Somessi	Lamé 4	2014-07-07	9.06465	14.0851	276	TAS_14_0530	8149	F	5	Neg
Cameroon	North	3	Rey-Bouba	Somessi	Lamé 4	2014-07-07	9.06465	14.0851	276	TAS_14_0531	8150	F	6	Neg
Cameroon	North	3	Rey-Bouba	Somessi	Lamé 4	2014-07-07	9.06465	14.0851	276	TAS_14_0532	8151	F	6	Neg
Cameroon	North	3	Rey-Bouba	Somessi	Lamé 4	2014-07-07	9.06465	14.0851	276	TAS_14_0533	8152	F	7	Neg
Cameroon	North	3	Rey-Bouba	Somessi	Lamé 4	2014-07-07	9.06465	14.0851	276	TAS_14_0534	8153	F	6	Neg
Cameroon	North	3	Rey-Bouba	Somessi	Lamé 4	2014-07-07	9.06465	14.0851	276	TAS_14_0535	8154	M	7	Neg
Cameroon	North	3	Rey-Bouba	Somessi	Lamé 4	2014-07-07	9.06465	14.0851	276	TAS_14_0536	8155	M	5	Neg
Cameroon	North	3	Rey-Bouba	Somessi	Lamé 4	2014-07-07	9.06465	14.0851	276	TAS_14_0537	8156	F	6	Neg
Cameroon	North	3	Rey-Bouba	Somessi	Lamé 4	2014-07-07	9.06465	14.0851	276	TAS_14_0538	8157	M	7	Neg
Cameroon	North	3	Rey-Bouba	Somessi	Lamé 4	2014-07-07	9.06465	14.0851	276	TAS_14_0539	8158	F	6	Neg
Cameroon	North	3	Rey-Bouba	Somessi	Doukroum Foulbé 1	2014-07-07	9.03611	14.142	296	TAS_14_0540	821	M	6	Neg
Cameroon	North	3	Rey-Bouba	Somessi	Doukroum Foulbé 1	2014-07-07	9.03611	14.142	296	TAS_14_0541	822	M	5	Neg
Cameroon	North	3	Rey-Bouba	Somessi	Doukroum Foulbé 1	2014-07-07	9.03611	14.142	296	TAS_14_0542	823	M	6	Neg
Cameroon	North	3	Rey-Bouba	Somessi	Doukroum Foulbé 1	2014-07-07	9.03611	14.142	296	TAS_14_0543	824	M	7	Neg
Cameroon	North	3	Rey-Bouba	Somessi	Doukroum Foulbé 1	2014-07-07	9.03611	14.142	296	TAS_14_0544	825	M	7	Neg
Cameroon	North	3	Rey-Bouba	Somessi	Doukroum Foulbé 1	2014-07-07	9.03611	14.142	296	TAS_14_0545	826	M	7	Neg
Cameroon	North	3	Rey-Bouba	Somessi	Doukroum Foulbé 1	2014-07-07	9.03611	14.142	296	TAS_14_0546	827	M	7	Neg
Cameroon	North	3	Rey-Bouba	Somessi	Doukroum Foulbé 1	2014-07-07	9.03611	14.142	296	TAS_14_0547	828	M	7	Neg
Cameroon	North	3	Rey-Bouba	Somessi	Doukroum Foulbé 1	2014-07-07	9.03611	14.142	296	TAS_14_0548	829	M	7	Neg
Cameroon	North	3	Rey-Bouba	Somessi	Doukroum Foulbé 1	2014-07-07	9.03611	14.142	296	TAS_14_0549	8210	M	6	Neg
Cameroon	North	3	Rey-Bouba	Somessi	Doukroum Foulbé 1	2014-07-07	9.03611	14.142	296	TAS_14_0550	8211	F	6	Neg
Cameroon	North	3	Rey-Bouba	Somessi	Doukroum Foulbé 1	2014-07-07	9.03611	14.142	296	TAS_14_0551	8212	F	7	Neg
Cameroon	North	3	Rey-Bouba	Somessi	Doukroum Foulbé 1	2014-07-07	9.03611	14.142	296	TAS_14_0552	8213	F	7	Neg
Cameroon	North	3	Rey-Bouba	Somessi	Doukroum Foulbé 1	2014-07-07	9.03611	14.142	296	TAS_14_0553	8214	F	7	Neg
Cameroon	North	3	Rey-Bouba	Somessi	Doukroum Foulbé 1	2014-07-07	9.03611	14.142	296	TAS_14_0554	8215	F	6	Neg
Cameroon	North	3	Rey-Bouba	Somessi	Doukroum Foulbé 1	2014-07-07	9.03611	14.142	296	TAS_14_0555	8216	M	7	Neg
Cameroon	North	3	Rey-Bouba	Somessi	Doukroum Foulbé 1	2014-07-07	9.03611	14.142	296	TAS_14_0556	8217	M	6	Neg
Cameroon	North	3	Rey-Bouba	Somessi	Doukroum Foulbé 1	2014-07-07	9.03611	14.142	296	TAS_14_0557	8218	M	5	Neg
Cameroon	North	3	Rey-Bouba	Somessi	Doukroum Foulbé 1	2014-07-07	9.03611	14.142	296	TAS_14_0558	8219	M	5	Neg
Cameroon	North	3	Rey-Bouba	Somessi	Doukroum Foulbé 1	2014-07-07	9.03611	14.142	296	TAS_14_0559	8220	M	6	Neg
Cameroon	North	3	Rey-Bouba	Somessi	Doukroum Foulbé 1	2014-07-07	9.03611	14.142	296	TAS_14_0560	8221	F	6	Neg
Cameroon	North	3	Rey-Bouba	Somessi	Doukroum Foulbé 1	2014-07-07	9.03611	14.142	296	TAS_14_0561	8222	F	6	Neg
Cameroon	North	3	Rey-Bouba	Somessi	Doukroum Foulbé 1	2014-07-07	9.03611	14.142	296	TAS_14_0562	8223	F	6	Neg
Cameroon	North	3	Rey-Bouba	Somessi	Doukroum Foulbé 1	2014-07-07	9.03611	14.142	296	TAS_14_0563	8224	F	6	Neg
Cameroon	North	3	Rey-Bouba	Somessi	Doukroum Foulbé 1	2014-07-07	9.03611	14.142	296	TAS_14_0564	8225	M	6	Neg
Cameroon	North	3	Rey-Bouba	Somessi	Doukroum Foulbé 1	2014-07-07	9.03611	14.142	296	TAS_14_0565	8226	M	6	Neg
Cameroon	North	3	Rey-Bouba	Somessi	Doukroum Foulbé 1	2014-07-07	9.03611	14.142	296	TAS_14_0566	8227	F	5	Neg
Cameroon	North	3	Rey-Bouba	Somessi	Doukroum Foulbé 1	2014-07-07	9.03611	14.142	296	TAS_14_0567	8228	M	5	Neg
Cameroon	North	3	Rey-Bouba	Somessi	Doukroum Foulbé 1	2014-07-07	9.03611	14.142	296	TAS_14_0568	8229	M	5	Neg
Cameroon	North	3	Rey-Bouba	Somessi	Doukroum Foulbé 1	2014-07-07	9.03611	14.142	296	TAS_14_0569	8230	M	7	Neg
Cameroon	North	3	Rey-Bouba	Somessi	Doukroum Foulbé 1	2014-07-07	9.03611	14.142	296	TAS_14_0570	8231	M	7	Neg
Cameroon	North	3	Rey-Bouba	Somessi	Doukroum Foulbé 1	2014-07-07	9.03611	14.142	296	TAS_14_0571	8232	M	5	Neg
Cameroon	North	3	Rey-Bouba	Somessi	Doukroum Foulbé 1	2014-07-07	9.03611	14.142	296	TAS_14_0572	8233	M	5	Neg
Cameroon	North	3	Rey-Bouba	Somessi	Doukroum Foulbé 1	2014-07-07	9.03611	14.142	296	TAS_14_0573	8234	M	6	Neg
Cameroon	North	3	Rey-Bouba	Somessi	Doukroum Foulbé 1	2014-07-07	9.03611	14.142	296	TAS_14_0574	8235	F	5	Neg
Cameroon	North	3	Rey-Bouba	Somessi	Doukroum Foulbé 1	2014-07-07	9.03611	14.142	296	TAS_14_0575	8236	F	6	Neg
Cameroon	North	3	Rey-Bouba	Somessi	Doukroum Foulbé 1	2014-07-07	9.03611	14.142	296	TAS_14_0576	8237	F	5	Neg
Cameroon	North	3	Rey-Bouba	Somessi	Doukroum Foulbé 1	2014-07-07	9.03611	14.142	296	TAS_14_0577	8238	F	6	Neg
Cameroon	North	3	Rey-Bouba	Somessi	Doukroum Foulbé 1	2014-07-07	9.03611	14.142	296	TAS_14_0578	8239	M	7	Neg
Cameroon	North	3	Rey-Bouba	Somessi	Doukroum Foulbé 1	2014-07-07	9.03611	14.142	296	TAS_14_0579	8240	M	7	Neg
Cameroon	North	3	Rey-Bouba	Somessi	Doukroum Foulbé 1	2014-07-07	9.03611	14.142	296	TAS_14_0580	8241	M	7	Neg
Cameroon	North	3	Rey-Bouba	Somessi	Doukroum Foulbé 1	2014-07-07	9.03611	14.142	296	TAS_14_0581	8242	F	7	Neg
Cameroon	North	3	Rey-Bouba	Somessi	Doukroum Foulbé 1	2014-07-07	9.03611	14.142	296	TAS_14_0582	8243	F	5	Neg
Cameroon	North	3	Rey-Bouba	Somessi	Doukroum Foulbé 1	2014-07-07	9.03611	14.142	296	TAS_14_0583	8244	M	6	Neg
Cameroon	North	3	Rey-Bouba	Somessi	Doukroum Foulbé 1	2014-07-07	9.03611	14.142	296	TAS_14_0584	8245	M	7	Neg
Cameroon	North	3	Rey-Bouba	Somessi	Doukroum Foulbé 1	2014-07-07	9.03611	14.142	296	TAS_14_0585	8246	F	7	Neg
Cameroon	North	3	Rey-Bouba	Somessi	Doukroum Foulbé 1	2014-07-07	9.03611	14.142	296	TAS_14_0586	8247	M	6	Neg
Cameroon	North	3	Rey-Bouba	Somessi	Doukroum Foulbé 1	2014-07-07	9.03611	14.142	296	TAS_14_0587	8248	F	6	Neg
Cameroon	North	3	Rey-Bouba	Somessi	Doukroum Foulbé 1	2014-07-07	9.03611	14.142	296	TAS_14_0588	8249	M	6	Neg
Cameroon	North	3	Rey-Bouba	Somessi	Doukroum Foulbé 1	2014-07-07	9.03611	14.142	296	TAS_14_0589	8250	F	6	Neg
Cameroon	North	3	Rey-Bouba	Somessi	Doukroum Foulbé 1	2014-07-07	9.03611	14.142	296	TAS_14_0590	8251	F	7	Neg
Cameroon	North	3	Rey-Bouba	Somessi	Doukroum Foulbé 1	2014-07-07	9.03611	14.142	296	TAS_14_0591	8252	M	6	Neg
Cameroon	North	3	Rey-Bouba	Somessi	Doukroum Foulbé 1	2014-07-07	9.03611	14.142	296	TAS_14_0592	8253	F	7	Neg
Cameroon	North	3	Rey-Bouba	Somessi	Doukroum Foulbé 1	2014-07-07	9.03611	14.142	296	TAS_14_0593	8254	M	5	Neg
Cameroon	North	3	Rey-Bouba	Somessi	Doukroum Foulbé 1	2014-07-07	9.03611	14.142	296	TAS_14_0594	8255	F	6	Neg
Cameroon	North	3	Rey-Bouba	Somessi	Doukroum Foulbé 1	2014-07-07	9.03611	14.142	296	TAS_14_0595	8256	M	7	Neg
Cameroon	North	3	Rey-Bouba	Somessi	Doukroum Foulbé 1	2014-07-07	9.03611	14.142	296	TAS_14_0596	8257	M	7	Neg
Cameroon	North	3	Rey-Bouba	Somessi	Doukroum Foulbé 1	2014-07-07	9.03611	14.142	296	TAS_14_0597	8258	F	7	Neg
Cameroon	North	3	Rey-Bouba	Somessi	Doukroum Foulbé 1	2014-07-07	9.03611	14.142	296	TAS_14_0598	8259	F	6	Neg
Cameroon	North	3	Rey-Bouba	Somessi	Doukroum Foulbé 1	2014-07-07	9.03611	14.142	296	TAS_14_0599	8260	F	5	Neg
Cameroon	North	3	Rey-Bouba	Somessi	Doukroum Foulbé 1	2014-07-07	9.03611	14.142	296	TAS_14_0600	8261	F	5	Neg
Cameroon	North	3	Rey-Bouba	Koinderi	Lamounguel Foulbe	2014-07-08	8.97545	14.4166	398	TAS_14_0601	801	M	8	Neg
Cameroon	North	3	Rey-Bouba	Koinderi	Lamounguel Foulbe	2014-07-08	8.97545	14.4166	398	TAS_14_0602	802	M	7	Neg
Cameroon	North	3	Rey-Bouba	Koinderi	Lamounguel Foulbe	2014-07-08	8.97545	14.4166	398	TAS_14_0603	803	M	7	Neg
Cameroon	North	3	Rey-Bouba	Koinderi	Lamounguel Foulbe	2014-07-08	8.97545	14.4166	398	TAS_14_0604	804	M	6	Neg
Cameroon	North	3	Rey-Bouba	Koinderi	Lamounguel Foulbe	2014-07-08	8.97545	14.4166	398	TAS_14_0605	805	F	7	Neg
Cameroon	North	3	Rey-Bouba	Koinderi	Lamounguel Foulbe	2014-07-08	8.97545	14.4166	398	TAS_14_0606	806	F	7	Neg
Cameroon	North	3	Rey-Bouba	Koinderi	Lamounguel Foulbe	2014-07-08	8.97545	14.4166	398	TAS_14_0607	807	F	7	Neg
Cameroon	North	3	Rey-Bouba	Koinderi	Lamounguel Foulbe	2014-07-08	8.97545	14.4166	398	TAS_14_0608	808	M	6	Neg
Cameroon	North	3	Rey-Bouba	Koinderi	Lamounguel Foulbe	2014-07-08	8.97545	14.4166	398	TAS_14_0609	809	M	6	Neg
Cameroon	North	3	Rey-Bouba	Koinderi	Lamounguel Foulbe	2014-07-08	8.97545	14.4166	398	TAS_14_0610	8010	F	6	Neg
Cameroon	North	3	Rey-Bouba	Koinderi	Lamounguel Foulbe	2014-07-08	8.97545	14.4166	398	TAS_14_0611	8011	M	8	Neg
Cameroon	North	3	Rey-Bouba	Koinderi	Lamounguel Foulbe	2014-07-08	8.97545	14.4166	398	TAS_14_0612	8012	M	7	Neg
Cameroon	North	3	Rey-Bouba	Koinderi	Lamounguel Foulbe	2014-07-08	8.97545	14.4166	398	TAS_14_0613	8013	F	6	Neg
Cameroon	North	3	Rey-Bouba	Koinderi	Lamounguel Foulbe	2014-07-08	8.97545	14.4166	398	TAS_14_0614	8014	M	7	Neg
Cameroon	North	3	Rey-Bouba	Koinderi	Lamounguel Foulbe	2014-07-08	8.97545	14.4166	398	TAS_14_0615	8015	M	6	Neg
Cameroon	North	3	Rey-Bouba	Koinderi	Lamounguel Foulbe	2014-07-08	8.97545	14.4166	398	TAS_14_0616	8016	M	6	Neg
Cameroon	North	3	Rey-Bouba	Koinderi	Lamounguel Foulbe	2014-07-08	8.97545	14.4166	398	TAS_14_0617	8017	M	6	Neg
Cameroon	North	3	Rey-Bouba	Koinderi	Lamounguel Foulbe	2014-07-08	8.97545	14.4166	398	TAS_14_0618	8018	F	6	Neg
Cameroon	North	3	Rey-Bouba	Koinderi	Lamounguel Foulbe	2014-07-08	8.97545	14.4166	398	TAS_14_0619	8019	M	7	Neg
Cameroon	North	3	Rey-Bouba	Koinderi	Lamounguel Foulbe	2014-07-08	8.97545	14.4166	398	TAS_14_0620	8020	F	7	Neg
Cameroon	North	3	Rey-Bouba	Koinderi	Lamounguel Foulbe	2014-07-08	8.97545	14.4166	398	TAS_14_0621	8021	F	6	Neg
Cameroon	North	3	Rey-Bouba	Koinderi	Lamounguel Foulbe	2014-07-08	8.97545	14.4166	398	TAS_14_0622	8022	M	6	Neg
Cameroon	North	3	Rey-Bouba	Koinderi	Lamounguel Foulbe	2014-07-08	8.97545	14.4166	398	TAS_14_0623	8023	M	6	Neg
Cameroon	North	3	Rey-Bouba	Koinderi	Lamounguel Foulbe	2014-07-08	8.97545	14.4166	398	TAS_14_0624	8024	M	6	Neg
Cameroon	North	3	Rey-Bouba	Koinderi	Lamounguel Foulbe	2014-07-08	8.97545	14.4166	398	TAS_14_0625	8025	F	6	Neg
Cameroon	North	3	Rey-Bouba	Koinderi	Lamounguel Foulbe	2014-07-08	8.97545	14.4166	398	TAS_14_0626	8026	F	7	Neg
Cameroon	North	3	Rey-Bouba	Koinderi	Lamounguel Foulbe	2014-07-08	8.97545	14.4166	398	TAS_14_0627	8027	M	6	Neg
Cameroon	North	3	Rey-Bouba	Koinderi	Lamounguel Foulbe	2014-07-08	8.97545	14.4166	398	TAS_14_0628	8028	F	6	Neg
Cameroon	North	3	Rey-Bouba	Koinderi	Lamounguel Foulbe	2014-07-08	8.97545	14.4166	398	TAS_14_0629	8029	F	6	Neg
Cameroon	North	3	Rey-Bouba	Koinderi	Lamounguel Foulbe	2014-07-08	8.97545	14.4166	398	TAS_14_0630	8030	M	8	Neg
Cameroon	North	3	Rey-Bouba	Koinderi	Lamounguel Foulbe	2014-07-08	8.97545	14.4166	398	TAS_14_0631	8031	M	8	Neg
Cameroon	North	3	Rey-Bouba	Koinderi	Lamounguel Foulbe	2014-07-08	8.97545	14.4166	398	TAS_14_0632	8032	M	8	Neg
Cameroon	North	3	Rey-Bouba	Koinderi	Lamounguel Foulbe	2014-07-08	8.97545	14.4166	398	TAS_14_0633	8033	M	6	Neg
Cameroon	North	3	Rey-Bouba	Rey-Bouba	Ouro-Kessoum	2014-07-08	8.48144	14.3623	371	TAS_14_0634	771	M	6	Neg
Cameroon	North	3	Rey-Bouba	Rey-Bouba	Ouro-Kessoum	2014-07-08	8.48144	14.3623	371	TAS_14_0635	772	M	6	Neg
Cameroon	North	3	Rey-Bouba	Rey-Bouba	Ouro-Kessoum	2014-07-08	8.48144	14.3623	371	TAS_14_0636	773	F	6	Neg
Cameroon	North	3	Rey-Bouba	Rey-Bouba	Ouro-Kessoum	2014-07-08	8.48144	14.3623	371	TAS_14_0637	774	F	6	Neg
Cameroon	North	3	Rey-Bouba	Rey-Bouba	Ouro-Kessoum	2014-07-08	8.48144	14.3623	371	TAS_14_0638	775	F	7	Neg
Cameroon	North	3	Rey-Bouba	Rey-Bouba	Ouro-Kessoum	2014-07-08	8.48144	14.3623	371	TAS_14_0639	776	M	6	Neg
Cameroon	North	3	Rey-Bouba	Rey-Bouba	Ouro-Kessoum	2014-07-08	8.48144	14.3623	371	TAS_14_0640	777	F	6	Neg
Cameroon	North	3	Rey-Bouba	Rey-Bouba	Ouro-Kessoum	2014-07-08	8.48144	14.3623	371	TAS_14_0641	778	F	7	Neg
Cameroon	North	3	Rey-Bouba	Rey-Bouba	Ouro-Kessoum	2014-07-08	8.48144	14.3623	371	TAS_14_0642	779	F	7	Neg
Cameroon	North	3	Rey-Bouba	Rey-Bouba	Ouro-Kessoum	2014-07-08	8.48144	14.3623	371	TAS_14_0643	7710	F	6	Neg
Cameroon	North	3	Rey-Bouba	Rey-Bouba	Ouro-Kessoum	2014-07-08	8.48144	14.3623	371	TAS_14_0644	7711	F	6	Neg
Cameroon	North	3	Rey-Bouba	Rey-Bouba	Ouro-Kessoum	2014-07-08	8.48144	14.3623	371	TAS_14_0645	7712	M	7	Neg
Cameroon	North	3	Rey-Bouba	Rey-Bouba	Ouro-Kessoum	2014-07-08	8.48144	14.3623	371	TAS_14_0646	7713	M	6	Neg
Cameroon	North	3	Rey-Bouba	Rey-Bouba	Ouro-Kessoum	2014-07-08	8.48144	14.3623	371	TAS_14_0647	7714	M	6	Neg
Cameroon	North	3	Rey-Bouba	Rey-Bouba	Ouro-Kessoum	2014-07-08	8.48144	14.3623	371	TAS_14_0648	7715	M	6	Neg
Cameroon	North	3	Rey-Bouba	Rey-Bouba	Ouro-Kessoum	2014-07-08	8.48144	14.3623	371	TAS_14_0649	7716	M	7	Neg
Cameroon	North	3	Rey-Bouba	Rey-Bouba	Ouro-Kessoum	2014-07-08	8.48144	14.3623	371	TAS_14_0650	7717	F	6	Neg
Cameroon	North	3	Rey-Bouba	Rey-Bouba	Ouro-Kessoum	2014-07-08	8.48144	14.3623	371	TAS_14_0651	7718	M	7	Neg
Cameroon	North	3	Rey-Bouba	Rey-Bouba	Ouro-Kessoum	2014-07-08	8.48144	14.3623	371	TAS_14_0652	7719	F	6	Neg
Cameroon	North	3	Rey-Bouba	Rey-Bouba	Ouro-Kessoum	2014-07-08	8.48144	14.3623	371	TAS_14_0653	7720	F	6	Neg
Cameroon	North	3	Rey-Bouba	Rey-Bouba	Ouro-Kessoum	2014-07-08	8.48144	14.3623	371	TAS_14_0654	7721	F	6	Neg
Cameroon	North	3	Rey-Bouba	Rey-Bouba	Ouro-Kessoum	2014-07-08	8.48144	14.3623	371	TAS_14_0655	7722	F	6	Neg
Cameroon	North	3	Rey-Bouba	Rey-Bouba	Ouro-Kessoum	2014-07-08	8.48144	14.3623	371	TAS_14_0656	7723	F	6	Neg
Cameroon	North	3	Rey-Bouba	Rey-Bouba	Ouro-Kessoum	2014-07-08	8.48144	14.3623	371	TAS_14_0657	7724	F	7	Neg
Cameroon	North	3	Rey-Bouba	Rey-Bouba	Ouro-Kessoum	2014-07-08	8.48144	14.3623	371	TAS_14_0658	7725	F	7	Neg
Cameroon	North	3	Rey-Bouba	Rey-Bouba	Ouro-Kessoum	2014-07-08	8.48144	14.3623	371	TAS_14_0659	7726	F	6	Neg
Cameroon	North	3	Rey-Bouba	Rey-Bouba	Ouro-Kessoum	2014-07-08	8.48144	14.3623	371	TAS_14_0660	7727	M	6	Neg
Cameroon	North	3	Rey-Bouba	Rey-Bouba	Ouro-Kessoum	2014-07-08	8.48144	14.3623	371	TAS_14_0661	7728	M	6	Neg
Cameroon	North	3	Rey-Bouba	Rey-Bouba	Ouro-Kessoum	2014-07-08	8.48144	14.3623	371	TAS_14_0662	7729	F	6	Neg
Cameroon	North	3	Rey-Bouba	Rey-Bouba	Ouro-Kessoum	2014-07-08	8.48144	14.3623	371	TAS_14_0663	7730	F	6	Neg
Cameroon	North	3	Rey-Bouba	Rey-Bouba	Ouro-Kessoum	2014-07-08	8.48144	14.3623	371	TAS_14_0664	7731	F	6	Neg
Cameroon	North	3	Rey-Bouba	Rey-Bouba	Ouro-Kessoum	2014-07-08	8.48144	14.3623	371	TAS_14_0665	7732	F	7	Neg
Cameroon	North	3	Rey-Bouba	Rey-Bouba	Ouro-Kessoum	2014-07-08	8.48144	14.3623	371	TAS_14_0666	7733	F	5	Neg
Cameroon	North	3	Rey-Bouba	Rey-Bouba	Ouro-Kessoum	2014-07-08	8.48144	14.3623	371	TAS_14_0667	7734	F	5	Neg
Cameroon	North	3	Rey-Bouba	Rey-Bouba	Ouro-Kessoum	2014-07-08	8.48144	14.3623	371	TAS_14_0668	7735	M	5	Neg
Cameroon	North	3	Rey-Bouba	Rey-Bouba	Ouro-Kessoum	2014-07-08	8.48144	14.3623	371	TAS_14_0669	7736	M	6	Neg
Cameroon	North	3	Rey-Bouba	Rey-Bouba	Ouro-Kessoum	2014-07-08	8.48144	14.3623	371	TAS_14_0670	7737	M	7	Neg
Cameroon	North	3	Rey-Bouba	Rey-Bouba	Ouro-Kessoum	2014-07-08	8.48144	14.3623	371	TAS_14_0671	7738	M	6	Neg
Cameroon	North	3	Rey-Bouba	Rey-Bouba	Ouro-Kessoum	2014-07-08	8.48144	14.3623	371	TAS_14_0672	7739	M	6	Neg
Cameroon	North	3	Rey-Bouba	Rey-Bouba	Ouro-Kessoum	2014-07-08	8.48144	14.3623	371	TAS_14_0673	7740	F	6	Neg
Cameroon	North	3	Rey-Bouba	Rey-Bouba	Ouro-Kessoum	2014-07-08	8.48144	14.3623	371	TAS_14_0674	7741	M	6	Neg
Cameroon	North	3	Rey-Bouba	Rey-Bouba	Ouro-Kessoum	2014-07-08	8.48144	14.3623	371	TAS_14_0675	7742	M	7	Neg
Cameroon	North	3	Rey-Bouba	Rey-Bouba	Ouro-Kessoum	2014-07-08	8.48144	14.3623	371	TAS_14_0676	7743	M	7	Neg
Cameroon	North	3	Rey-Bouba	Rey-Bouba	Ouro-Kessoum	2014-07-08	8.48144	14.3623	371	TAS_14_0677	7744	M	6	Neg
Cameroon	North	3	Rey-Bouba	Rey-Bouba	Ouro-Kessoum	2014-07-08	8.48144	14.3623	371	TAS_14_0678	7745	M	6	Neg
Cameroon	North	3	Rey-Bouba	Rey-Bouba	Ouro-Kessoum	2014-07-08	8.48144	14.3623	371	TAS_14_0679	7746	F	6	Neg
Cameroon	North	3	Rey-Bouba	Rey-Bouba	Ouro-Kessoum	2014-07-08	8.48144	14.3623	371	TAS_14_0680	7747	M	7	Neg
Cameroon	North	3	Rey-Bouba	Rey-Bouba	Ouro-Kessoum	2014-07-08	8.48144	14.3623	371	TAS_14_0681	7748	M	6	Neg
Cameroon	North	3	Rey-Bouba	Rey-Bouba	Ouro-Kessoum	2014-07-08	8.48144	14.3623	371	TAS_14_0682	7749	F	6	Neg
Cameroon	North	3	Rey-Bouba	Rey-Bouba	Ouro-Kessoum	2014-07-08	8.48144	14.3623	371	TAS_14_0683	7750	M	6	Pos
Cameroon	North	3	Rey-Bouba	Rey-Bouba	Ouro-Kessoum	2014-07-08	8.48144	14.3623	371	TAS_14_0684	7751	M	7	Neg
Cameroon	North	3	Rey-Bouba	Rey-Bouba	Ouro-Kessoum	2014-07-08	8.48144	14.3623	371	TAS_14_0685	7752	M	5	Neg
Cameroon	North	3	Rey-Bouba	Rey-Bouba	Ouro-Kessoum	2014-07-08	8.48144	14.3623	371	TAS_14_0686	7753	M	5	Neg
Cameroon	North	3	Rey-Bouba	Rey-Bouba	Ouro-Kessoum	2014-07-08	8.48144	14.3623	371	TAS_14_0687	7754	F	6	Neg
Cameroon	North	3	Rey-Bouba	Rey-Bouba	Ouro-Kessoum	2014-07-08	8.48144	14.3623	371	TAS_14_0688	7755	F	6	Neg
Cameroon	North	3	Rey-Bouba	Rey-Bouba	Ouro-Kessoum	2014-07-08	8.48144	14.3623	371	TAS_14_0689	7756	M	7	Neg
Cameroon	North	3	Rey-Bouba	Rey-Bouba	Ouro-Kessoum	2014-07-08	8.48144	14.3623	371	TAS_14_0690	7757	M	5	Neg
Cameroon	North	3	Rey-Bouba	Rey-Bouba	Ouro-Kessoum	2014-07-08	8.48144	14.3623	371	TAS_14_0691	7758	F	6	Neg
Cameroon	North	3	Rey-Bouba	Rey-Bouba	Ouro-Kessoum	2014-07-08	8.48144	14.3623	371	TAS_14_0692	7759	M	6	Neg
Cameroon	North	3	Rey-Bouba	Rey-Bouba	Ouro-Kessoum	2014-07-08	8.48144	14.3623	371	TAS_14_0693	7760	M	6	Neg
Cameroon	North	3	Rey-Bouba	Alpha	Maidjamba	2014-07-09	8.82973	13.9535	224	TAS_14_0694	651	F	8	Neg
Cameroon	North	3	Rey-Bouba	Alpha	Maidjamba	2014-07-09	8.82973	13.9535	224	TAS_14_0695	652	F	6	Neg
Cameroon	North	3	Rey-Bouba	Alpha	Maidjamba	2014-07-09	8.82973	13.9535	224	TAS_14_0696	653	M	6	Neg
Cameroon	North	3	Rey-Bouba	Alpha	Maidjamba	2014-07-09	8.82973	13.9535	224	TAS_14_0697	654	M	6	Neg
Cameroon	North	3	Rey-Bouba	Alpha	Maidjamba	2014-07-09	8.82973	13.9535	224	TAS_14_0698	655	M	6	Neg
Cameroon	North	3	Rey-Bouba	Alpha	Maidjamba	2014-07-09	8.82973	13.9535	224	TAS_14_0699	656	F	5	Neg
Cameroon	North	3	Rey-Bouba	Alpha	Maidjamba	2014-07-09	8.82973	13.9535	224	TAS_14_0700	657	F	6	Neg
Cameroon	North	3	Rey-Bouba	Alpha	Maidjamba	2014-07-09	8.82973	13.9535	224	TAS_14_0701	658	F	6	Neg
Cameroon	North	3	Rey-Bouba	Alpha	Maidjamba	2014-07-09	8.82973	13.9535	224	TAS_14_0702	659	M	5	Neg
Cameroon	North	3	Rey-Bouba	Alpha	Maidjamba	2014-07-09	8.82973	13.9535	224	TAS_14_0703	6510	F	6	Neg
Cameroon	North	3	Rey-Bouba	Alpha	Maidjamba	2014-07-09	8.82973	13.9535	224	TAS_14_0704	651	F	8	Neg
Cameroon	North	3	Rey-Bouba	Alpha	Maidjamba	2014-07-09	8.82973	13.9535	224	TAS_14_0705	652	F	6	Neg
Cameroon	North	3	Rey-Bouba	Alpha	Maidjamba	2014-07-09	8.82973	13.9535	224	TAS_14_0706	653	M	6	Neg
Cameroon	North	3	Rey-Bouba	Alpha	Maidjamba	2014-07-09	8.82973	13.9535	224	TAS_14_0707	654	M	6	Neg
Cameroon	North	3	Rey-Bouba	Alpha	Maidjamba	2014-07-09	8.82973	13.9535	224	TAS_14_0708	655	M	6	Neg
Cameroon	North	3	Rey-Bouba	Alpha	Maidjamba	2014-07-09	8.82973	13.9535	224	TAS_14_0709	656	F	5	Neg
Cameroon	North	3	Rey-Bouba	Alpha	Maidjamba	2014-07-09	8.82973	13.9535	224	TAS_14_0710	657	F	6	Neg
Cameroon	North	3	Rey-Bouba	Alpha	Maidjamba	2014-07-09	8.82973	13.9535	224	TAS_14_0711	658	F	6	Neg
Cameroon	North	3	Rey-Bouba	Alpha	Maidjamba	2014-07-09	8.82973	13.9535	224	TAS_14_0712	659	M	5	Neg
Cameroon	North	3	Rey-Bouba	Alpha	Maidjamba	2014-07-09	8.82973	13.9535	224	TAS_14_0713	6510	F	6	Neg
Cameroon	North	3	Rey-Bouba	Alpha	Maidjamba	2014-07-09	8.82973	13.9535	224	TAS_14_0714	6511	M	7	Neg
Cameroon	North	3	Rey-Bouba	Alpha	Maidjamba	2014-07-09	8.82973	13.9535	224	TAS_14_0715	6512	F	5	Neg
Cameroon	North	3	Rey-Bouba	Alpha	Maidjamba	2014-07-09	8.82973	13.9535	224	TAS_14_0716	6513	M	6	Neg
Cameroon	North	3	Rey-Bouba	Alpha	Maidjamba	2014-07-09	8.82973	13.9535	224	TAS_14_0717	6514	M	5	Neg
Cameroon	North	3	Rey-Bouba	Alpha	Maidjamba	2014-07-09	8.82973	13.9535	224	TAS_14_0718	6515	F	5	Neg
Cameroon	North	3	Rey-Bouba	Alpha	Maidjamba	2014-07-09	8.82973	13.9535	224	TAS_14_0719	6516	M	6	Neg
Cameroon	North	3	Rey-Bouba	Alpha	Maidjamba	2014-07-09	8.82973	13.9535	224	TAS_14_0720	6517	F	5	Neg
Cameroon	North	3	Rey-Bouba	Alpha	Maidjamba	2014-07-09	8.82973	13.9535	224	TAS_14_0721	6518	M	7	Neg
Cameroon	North	3	Rey-Bouba	Alpha	Maidjamba	2014-07-09	8.82973	13.9535	224	TAS_14_0722	6519	M	7	Neg
Cameroon	North	3	Rey-Bouba	Alpha	Maidjamba	2014-07-09	8.82973	13.9535	224	TAS_14_0723	6520	M	6	Neg
Cameroon	North	3	Rey-Bouba	Alpha	Maidjamba	2014-07-09	8.82973	13.9535	224	TAS_14_0724	6521	M	7	Neg
Cameroon	North	3	Rey-Bouba	Alpha	Maidjamba	2014-07-09	8.82973	13.9535	224	TAS_14_0725	6522	F	6	Neg
Cameroon	North	3	Rey-Bouba	Alpha	Maidjamba	2014-07-09	8.82973	13.9535	224	TAS_14_0726	6523	M	7	Neg
Cameroon	North	3	Rey-Bouba	Alpha	Maidjamba	2014-07-09	8.82973	13.9535	224	TAS_14_0727	6524	F	7	Neg
Cameroon	North	3	Rey-Bouba	Alpha	Maidjamba	2014-07-09	8.82973	13.9535	224	TAS_14_0728	6525	M	7	Neg
Cameroon	North	3	Rey-Bouba	Alpha	Maidjamba	2014-07-09	8.82973	13.9535	224	TAS_14_0729	6526	F	7	Neg
Cameroon	North	3	Rey-Bouba	Alpha	Maidjamba	2014-07-09	8.82973	13.9535	224	TAS_14_0730	6527	M	7	Neg
Cameroon	North	3	Rey-Bouba	Alpha	Maidjamba	2014-07-09	8.82973	13.9535	224	TAS_14_0731	6528	F	5	Neg
Cameroon	North	3	Rey-Bouba	Alpha	Maidjamba	2014-07-09	8.82973	13.9535	224	TAS_14_0732	6529	F	7	Neg
Cameroon	North	3	Rey-Bouba	Alpha	Maidjamba	2014-07-09	8.82973	13.9535	224	TAS_14_0733	6530	F	6	Neg
Cameroon	North	3	Rey-Bouba	Alpha	Maidjamba	2014-07-09	8.82973	13.9535	224	TAS_14_0734	6531	F	6	Neg
Cameroon	North	3	Rey-Bouba	Alpha	Maidjamba	2014-07-09	8.82973	13.9535	224	TAS_14_0735	6532	F	6	Neg
Cameroon	North	3	Rey-Bouba	Alpha	Maidjamba	2014-07-09	8.82973	13.9535	224	TAS_14_0736	6533	F	5	Neg
Cameroon	North	3	Rey-Bouba	Alpha	Maidjamba	2014-07-09	8.82973	13.9535	224	TAS_14_0737	6534	F	7	Neg
Cameroon	North	3	Rey-Bouba	Alpha	Maidjamba	2014-07-09	8.82973	13.9535	224	TAS_14_0738	6535	F	8	Neg
Cameroon	North	3	Rey-Bouba	Alpha	Maidjamba	2014-07-09	8.82973	13.9535	224	TAS_14_0739	6536	M	6	Neg
Cameroon	North	3	Rey-Bouba	Alpha	Maidjamba	2014-07-09	8.82973	13.9535	224	TAS_14_0740	6537	F	6	Neg
Cameroon	North	3	Rey-Bouba	Alpha	Maidjamba	2014-07-09	8.82973	13.9535	224	TAS_14_0741	6538	F	6	Neg
Cameroon	North	3	Rey-Bouba	Alpha	Maidjamba	2014-07-09	8.82973	13.9535	224	TAS_14_0742	6539	F	6	Neg
Cameroon	North	3	Rey-Bouba	Alpha	Maidjamba	2014-07-09	8.82973	13.9535	224	TAS_14_0743	6540	F	7	Neg
Cameroon	North	3	Rey-Bouba	Alpha	Maidjamba	2014-07-09	8.82973	13.9535	224	TAS_14_0744	6541	F	6	Neg
Cameroon	North	3	Rey-Bouba	Alpha	Maidjamba	2014-07-09	8.82973	13.9535	224	TAS_14_0745	6542	F	7	Neg
Cameroon	North	3	Rey-Bouba	Alpha	Maidjamba	2014-07-09	8.82973	13.9535	224	TAS_14_0746	6543	F	5	Neg
Cameroon	North	3	Rey-Bouba	Alpha	Maidjamba	2014-07-09	8.82973	13.9535	224	TAS_14_0747	6544	F	5	Neg
Cameroon	North	3	Rey-Bouba	Alpha	Maidjamba	2014-07-09	8.82973	13.9535	224	TAS_14_0748	6545	F	5	Neg
Cameroon	North	3	Rey-Bouba	Alpha	Maidjamba	2014-07-09	8.82973	13.9535	224	TAS_14_0749	6546	F	5	Neg
Cameroon	North	3	Rey-Bouba	Djouroum	Djouroum	2014-07-09	8.75758	14.074	284	TAS_14_0750	701	M	6	Neg
Cameroon	North	3	Rey-Bouba	Djouroum	Djouroum	2014-07-09	8.75758	14.074	284	TAS_14_0751	702	M	6	Neg
Cameroon	North	3	Rey-Bouba	Djouroum	Djouroum	2014-07-09	8.75758	14.074	284	TAS_14_0752	703	M	6	Neg
Cameroon	North	3	Rey-Bouba	Djouroum	Djouroum	2014-07-09	8.75758	14.074	284	TAS_14_0753	704	F	6	Neg
Cameroon	North	3	Rey-Bouba	Djouroum	Djouroum	2014-07-09	8.75758	14.074	284	TAS_14_0754	705	M	6	Neg
Cameroon	North	3	Rey-Bouba	Djouroum	Djouroum	2014-07-09	8.75758	14.074	284	TAS_14_0755	706	F	6	Neg
Cameroon	North	3	Rey-Bouba	Djouroum	Djouroum	2014-07-09	8.75758	14.074	284	TAS_14_0756	707	F	6	Neg
Cameroon	North	3	Rey-Bouba	Djouroum	Djouroum	2014-07-09	8.75758	14.074	284	TAS_14_0757	708	M	7	Neg
Cameroon	North	3	Rey-Bouba	Djouroum	Djouroum	2014-07-09	8.75758	14.074	284	TAS_14_0758	709	F	7	Neg
Cameroon	North	3	Rey-Bouba	Djouroum	Djouroum	2014-07-09	8.75758	14.074	284	TAS_14_0759	7010	M	6	Neg
Cameroon	North	3	Rey-Bouba	Djouroum	Djouroum	2014-07-09	8.75758	14.074	284	TAS_14_0760	7011	M	7	Neg
Cameroon	North	3	Rey-Bouba	Djouroum	Djouroum	2014-07-09	8.75758	14.074	284	TAS_14_0761	7012	M	6	Neg
Cameroon	North	3	Rey-Bouba	Djouroum	Djouroum	2014-07-09	8.75758	14.074	284	TAS_14_0762	7013	M	7	Neg
Cameroon	North	3	Rey-Bouba	Djouroum	Djouroum	2014-07-09	8.75758	14.074	284	TAS_14_0763	7014	M	7	Neg
Cameroon	North	3	Rey-Bouba	Djouroum	Djouroum	2014-07-09	8.75758	14.074	284	TAS_14_0764	7015	M	5	Neg
Cameroon	North	3	Rey-Bouba	Djouroum	Djouroum	2014-07-09	8.75758	14.074	284	TAS_14_0765	7016	M	6	Neg
Cameroon	North	3	Rey-Bouba	Djouroum	Djouroum	2014-07-09	8.75758	14.074	284	TAS_14_0766	7017	M	6	Neg
Cameroon	North	3	Rey-Bouba	Djouroum	Djouroum	2014-07-09	8.75758	14.074	284	TAS_14_0767	7018	M	7	Neg
Cameroon	North	3	Rey-Bouba	Djouroum	Djouroum	2014-07-09	8.75758	14.074	284	TAS_14_0768	7019	M	7	Neg
Cameroon	North	3	Rey-Bouba	Djouroum	Djouroum	2014-07-09	8.75758	14.074	284	TAS_14_0769	7020	M	5	Neg
Cameroon	North	3	Rey-Bouba	Djouroum	Djouroum	2014-07-09	8.75758	14.074	284	TAS_14_0770	7021	M	7	Neg
Cameroon	North	3	Rey-Bouba	Djouroum	Djouroum	2014-07-09	8.75758	14.074	284	TAS_14_0771	7022	M	6	Neg
Cameroon	North	3	Rey-Bouba	Djouroum	Djouroum	2014-07-09	8.75758	14.074	284	TAS_14_0772	7023	F	5	Neg
Cameroon	North	3	Rey-Bouba	Djouroum	Djouroum	2014-07-09	8.75758	14.074	284	TAS_14_0773	7024	F	6	Neg
Cameroon	North	3	Rey-Bouba	Djouroum	Djouroum	2014-07-09	8.75758	14.074	284	TAS_14_0774	7025	F	6	Neg
Cameroon	North	3	Rey-Bouba	Djouroum	Djouroum	2014-07-09	8.75758	14.074	284	TAS_14_0775	7026	F	6	Neg
Cameroon	North	3	Rey-Bouba	Djouroum	Djouroum	2014-07-09	8.75758	14.074	284	TAS_14_0776	7027	F	7	Neg
Cameroon	North	3	Rey-Bouba	Djouroum	Djouroum	2014-07-09	8.75758	14.074	284	TAS_14_0777	7028	F	6	Neg
Cameroon	North	3	Rey-Bouba	Djouroum	Djouroum	2014-07-09	8.75758	14.074	284	TAS_14_0778	7029	F	7	Neg
Cameroon	North	3	Rey-Bouba	Djouroum	Djouroum	2014-07-09	8.75758	14.074	284	TAS_14_0779	7030	F	7	Neg
Cameroon	North	3	Rey-Bouba	Djouroum	Djouroum	2014-07-09	8.75758	14.074	284	TAS_14_0780	7031	M	6	Neg
Cameroon	North	3	Rey-Bouba	Djouroum	Djouroum	2014-07-09	8.75758	14.074	284	TAS_14_0781	7032	F	6	Neg
Cameroon	North	3	Rey-Bouba	Djouroum	Djouroum	2014-07-09	8.75758	14.074	284	TAS_14_0782	7033	M	6	Neg
Cameroon	North	3	Rey-Bouba	Djouroum	Djouroum	2014-07-09	8.75758	14.074	284	TAS_14_0783	7034	M	7	Neg
Cameroon	North	3	Rey-Bouba	Djouroum	Djouroum	2014-07-09	8.75758	14.074	284	TAS_14_0784	7035	F	6	Neg
Cameroon	North	3	Rey-Bouba	Djouroum	Djouroum	2014-07-09	8.75758	14.074	284	TAS_14_0785	7036	F	6	Neg
Cameroon	North	3	Rey-Bouba	Djouroum	Djouroum	2014-07-09	8.75758	14.074	284	TAS_14_0786	7037	M	6	Neg
Cameroon	North	3	Rey-Bouba	Djouroum	Djouroum	2014-07-09	8.75758	14.074	284	TAS_14_0787	7038	F	7	Neg
Cameroon	North	3	Rey-Bouba	Djouroum	Djouroum	2014-07-09	8.75758	14.074	284	TAS_14_0788	7039	F	7	Neg
Cameroon	North	3	Rey-Bouba	Djouroum	Djouroum	2014-07-09	8.75758	14.074	284	TAS_14_0789	7040	F	6	Neg
Cameroon	North	3	Rey-Bouba	Djouroum	Djouroum	2014-07-09	8.75758	14.074	284	TAS_14_0790	7041	F	6	Neg
Cameroon	North	3	Rey-Bouba	Djouroum	Djouroum	2014-07-09	8.75758	14.074	284	TAS_14_0791	7042	F	6	Neg
Cameroon	North	3	Rey-Bouba	Djouroum	Djouroum	2014-07-09	8.75758	14.074	284	TAS_14_0792	7043	M	7	Neg
Cameroon	North	3	Rey-Bouba	Djouroum	Djouroum	2014-07-09	8.75758	14.074	284	TAS_14_0793	7044	F	6	Neg
Cameroon	North	3	Rey-Bouba	Djouroum	Djouroum	2014-07-09	8.75758	14.074	284	TAS_14_0794	7045	M	6	Neg
Cameroon	North	3	Rey-Bouba	Djouroum	Djouroum	2014-07-09	8.75758	14.074	284	TAS_14_0795	7046	F	7	Neg
Cameroon	North	3	Rey-Bouba	Djouroum	Djouroum	2014-07-09	8.75758	14.074	284	TAS_14_0796	7047	M	7	Neg
Cameroon	North	3	Rey-Bouba	Djouroum	Djouroum	2014-07-09	8.75758	14.074	284	TAS_14_0797	7048	M	7	Neg
Cameroon	North	3	Rey-Bouba	Djouroum	Djouroum	2014-07-09	8.75758	14.074	284	TAS_14_0798	7049	M	6	Neg
Cameroon	North	3	Rey-Bouba	Djouroum	Djouroum	2014-07-09	8.75758	14.074	284	TAS_14_0799	7050	M	7	Neg
Cameroon	North	3	Rey-Bouba	Djouroum	Djouroum	2014-07-09	8.75758	14.074	284	TAS_14_0800	7051	F	6	Neg
Cameroon	North	3	Rey-Bouba	Djouroum	Djouroum	2014-07-09	8.75758	14.074	284	TAS_14_0801	7052	F	6	Neg
Cameroon	North	3	Rey-Bouba	Djouroum	Djouroum	2014-07-09	8.75758	14.074	284	TAS_14_0802	7053	F	6	Neg
Cameroon	North	3	Rey-Bouba	Djouroum	Djouroum	2014-07-09	8.75758	14.074	284	TAS_14_0803	7054	M	8	Neg
Cameroon	North	3	Rey-Bouba	Rey-Bouba	Bassari	2014-07-10	8.7217	14.1211	257	TAS_14_0804	781	M	6	Neg
Cameroon	North	3	Rey-Bouba	Rey-Bouba	Bassari	2014-07-10	8.7217	14.1211	257	TAS_14_0805	782	M	7	Neg
Cameroon	North	3	Rey-Bouba	Rey-Bouba	Bassari	2014-07-10	8.7217	14.1211	257	TAS_14_0806	783	F	7	Neg
Cameroon	North	3	Rey-Bouba	Rey-Bouba	Bassari	2014-07-10	8.7217	14.1211	257	TAS_14_0807	784	F	5	Neg
Cameroon	North	3	Rey-Bouba	Rey-Bouba	Bassari	2014-07-10	8.7217	14.1211	257	TAS_14_0808	785	M	5	Neg
Cameroon	North	3	Rey-Bouba	Rey-Bouba	Bassari	2014-07-10	8.7217	14.1211	257	TAS_14_0809	786	M	5	Neg
Cameroon	North	3	Rey-Bouba	Rey-Bouba	Bassari	2014-07-10	8.7217	14.1211	257	TAS_14_0810	787	M	7	Neg
Cameroon	North	3	Rey-Bouba	Rey-Bouba	Bassari	2014-07-10	8.7217	14.1211	257	TAS_14_0811	788	M	7	Neg
Cameroon	North	3	Rey-Bouba	Rey-Bouba	Bassari	2014-07-10	8.7217	14.1211	257	TAS_14_0812	789	M	7	Neg
Cameroon	North	3	Rey-Bouba	Rey-Bouba	Bassari	2014-07-10	8.7217	14.1211	257	TAS_14_0813	7810	M	5	Neg
Cameroon	North	3	Rey-Bouba	Rey-Bouba	Bassari	2014-07-10	8.7217	14.1211	257	TAS_14_0814	7811	F	5	Neg
Cameroon	North	3	Rey-Bouba	Rey-Bouba	Bassari	2014-07-10	8.7217	14.1211	257	TAS_14_0815	7812	F	5	Neg
Cameroon	North	3	Rey-Bouba	Rey-Bouba	Bassari	2014-07-10	8.7217	14.1211	257	TAS_14_0816	7813	F	5	Neg
Cameroon	North	3	Rey-Bouba	Rey-Bouba	Bassari	2014-07-10	8.7217	14.1211	257	TAS_14_0817	7814	F	6	Neg
Cameroon	North	3	Rey-Bouba	Rey-Bouba	Bassari	2014-07-10	8.7217	14.1211	257	TAS_14_0818	7815	F	6	Neg
Cameroon	North	3	Rey-Bouba	Rey-Bouba	Bassari	2014-07-10	8.7217	14.1211	257	TAS_14_0819	7816	M	5	Neg
Cameroon	North	3	Rey-Bouba	Rey-Bouba	Bassari	2014-07-10	8.7217	14.1211	257	TAS_14_0820	7817	M	5	Neg
Cameroon	North	3	Rey-Bouba	Rey-Bouba	Bassari	2014-07-10	8.7217	14.1211	257	TAS_14_0821	7818	F	8	Neg
Cameroon	North	3	Rey-Bouba	Rey-Bouba	Bassari	2014-07-10	8.7217	14.1211	257	TAS_14_0822	7879	F	8	Neg
Cameroon	North	3	Rey-Bouba	Rey-Bouba	Bassari	2014-07-10	8.7217	14.1211	257	TAS_14_0823	7820	F	7	Neg
Cameroon	North	3	Rey-Bouba	Rey-Bouba	Bassari	2014-07-10	8.7217	14.1211	257	TAS_14_0824	7821	F	8	Neg
Cameroon	North	3	Rey-Bouba	Rey-Bouba	Bassari	2014-07-10	8.7217	14.1211	257	TAS_14_0825	7822	M	5	Neg
Cameroon	North	3	Rey-Bouba	Rey-Bouba	Bassari	2014-07-10	8.7217	14.1211	257	TAS_14_0826	7823	M	5	Neg
Cameroon	North	3	Rey-Bouba	Rey-Bouba	Bassari	2014-07-10	8.7217	14.1211	257	TAS_14_0827	7824	M	5	Neg
Cameroon	North	3	Rey-Bouba	Kongrong	Maga	2014-07-10	8.75695	14.1779	245	TAS_14_0828	721	F	7	Neg
Cameroon	North	3	Rey-Bouba	Kongrong	Maga	2014-07-10	8.75695	14.1779	245	TAS_14_0829	722	M	8	Neg
Cameroon	North	3	Rey-Bouba	Kongrong	Maga	2014-07-10	8.75695	14.1779	245	TAS_14_0830	723	M	6	Neg
Cameroon	North	3	Rey-Bouba	Kongrong	Maga	2014-07-10	8.75695	14.1779	245	TAS_14_0831	724	F	7	Neg
Cameroon	North	3	Rey-Bouba	Kongrong	Maga	2014-07-10	8.75695	14.1779	245	TAS_14_0832	725	M	7	Neg
Cameroon	North	3	Rey-Bouba	Kongrong	Maga	2014-07-10	8.75695	14.1779	245	TAS_14_0833	726	M	7	Neg
Cameroon	North	3	Rey-Bouba	Kongrong	Maga	2014-07-10	8.75695	14.1779	245	TAS_14_0834	727	M	7	Neg
Cameroon	North	3	Rey-Bouba	Kongrong	Maga	2014-07-10	8.75695	14.1779	245	TAS_14_0835	728	M	7	Neg
Cameroon	North	3	Rey-Bouba	Kongrong	Maga	2014-07-10	8.75695	14.1779	245	TAS_14_0836	729	F	7	Neg
Cameroon	North	3	Rey-Bouba	Kongrong	Maga	2014-07-10	8.75695	14.1779	245	TAS_14_0837	7210	M	7	Neg
Cameroon	North	3	Rey-Bouba	Kongrong	Maga	2014-07-10	8.75695	14.1779	245	TAS_14_0838	7211	M	7	Neg
Cameroon	North	3	Rey-Bouba	Kongrong	Maga	2014-07-10	8.75695	14.1779	245	TAS_14_0839	7212	M	6	Neg
Cameroon	North	3	Rey-Bouba	Kongrong	Maga	2014-07-10	8.75695	14.1779	245	TAS_14_0840	7213	F	7	Neg
Cameroon	North	3	Rey-Bouba	Kongrong	Maga	2014-07-10	8.75695	14.1779	245	TAS_14_0841	7214	M	6	Neg
Cameroon	North	3	Rey-Bouba	Kongrong	Maga	2014-07-10	8.75695	14.1779	245	TAS_14_0842	7215	M	6	Neg
Cameroon	North	3	Rey-Bouba	Kongrong	Maga	2014-07-10	8.75695	14.1779	245	TAS_14_0843	7216	M	5	Neg
Cameroon	North	3	Rey-Bouba	Kongrong	Maga	2014-07-10	8.75695	14.1779	245	TAS_14_0844	7217	M	5	Neg
Cameroon	North	3	Rey-Bouba	Kongrong	Maga	2014-07-10	8.75695	14.1779	245	TAS_14_0845	7218	M	7	Neg
Cameroon	North	3	Rey-Bouba	Kongrong	Maga	2014-07-10	8.75695	14.1779	245	TAS_14_0846	7219	M	6	Neg
Cameroon	North	3	Rey-Bouba	Kongrong	Maga	2014-07-10	8.75695	14.1779	245	TAS_14_0847	7220	F	7	Neg
Cameroon	North	3	Rey-Bouba	Kongrong	Maga	2014-07-10	8.75695	14.1779	245	TAS_14_0848	7221	F	6	Neg
Cameroon	North	3	Rey-Bouba	Kongrong	Maga	2014-07-10	8.75695	14.1779	245	TAS_14_0849	7222	M	8	Neg
Cameroon	North	3	Rey-Bouba	Kongrong	Maga	2014-07-10	8.75695	14.1779	245	TAS_14_0850	7223	F	6	Neg
Cameroon	North	3	Rey-Bouba	Kongrong	Maga	2014-07-10	8.75695	14.1779	245	TAS_14_0851	7224	M	5	Neg
Cameroon	North	3	Rey-Bouba	Kongrong	Maga	2014-07-10	8.75695	14.1779	245	TAS_14_0852	7225	F	6	Neg
Cameroon	North	3	Rey-Bouba	Kongrong	Maga	2014-07-10	8.75695	14.1779	245	TAS_14_0853	7226	M	5	Neg
Cameroon	North	3	Rey-Bouba	Kongrong	Maga	2014-07-10	8.75695	14.1779	245	TAS_14_0854	7227	M	7	Neg
Cameroon	North	3	Rey-Bouba	Kongrong	Maga	2014-07-10	8.75695	14.1779	245	TAS_14_0855	7228	M	7	Neg
Cameroon	North	3	Rey-Bouba	Kongrong	Maga	2014-07-10	8.75695	14.1779	245	TAS_14_0856	7229	M	8	Neg
Cameroon	North	3	Rey-Bouba	Kongrong	Maga	2014-07-10	8.75695	14.1779	245	TAS_14_0857	7230	M	5	Neg
Cameroon	North	3	Rey-Bouba	Kongrong	Maga	2014-07-10	8.75695	14.1779	245	TAS_14_0858	7231	F	6	Neg
Cameroon	North	3	Rey-Bouba	Kongrong	Maga	2014-07-10	8.75695	14.1779	245	TAS_14_0859	7232	M	7	Neg
Cameroon	North	3	Rey-Bouba	Kongrong	Maga	2014-07-10	8.75695	14.1779	245	TAS_14_0860	7233	M	7	Neg
Cameroon	North	3	Rey-Bouba	Kongrong	Maga	2014-07-10	8.75695	14.1779	245	TAS_14_0861	7234	M	7	Neg
Cameroon	North	3	Rey-Bouba	Kongrong	Maga	2014-07-10	8.75695	14.1779	245	TAS_14_0862	7235	M	8	Neg
Cameroon	North	3	Rey-Bouba	Kongrong	Maga	2014-07-10	8.75695	14.1779	245	TAS_14_0863	7236	M	6	Neg
Cameroon	North	3	Rey-Bouba	Kongrong	Maga	2014-07-10	8.75695	14.1779	245	TAS_14_0864	7237	F	7	Neg
Cameroon	North	3	Rey-Bouba	Kongrong	Maga	2014-07-10	8.75695	14.1779	245	TAS_14_0865	7238	F	5	Neg
Cameroon	North	3	Rey-Bouba	Kongrong	Maga	2014-07-10	8.75695	14.1779	245	TAS_14_0866	7239	M	6	Neg
Cameroon	North	3	Rey-Bouba	Kongrong	Maga	2014-07-10	8.75695	14.1779	245	TAS_14_0867	7240	F	5	Neg
Cameroon	North	3	Rey-Bouba	Kongrong	Maga	2014-07-10	8.75695	14.1779	245	TAS_14_0868	7241	F	5	Neg
Cameroon	North	3	Rey-Bouba	Kongrong	Maga	2014-07-10	8.75695	14.1779	245	TAS_14_0869	7242	F	8	Neg
Cameroon	North	3	Rey-Bouba	Kongrong	Maga	2014-07-10	8.75695	14.1779	245	TAS_14_0870	7243	F	6	Neg
Cameroon	North	3	Rey-Bouba	Kongrong	Maga	2014-07-10	8.75695	14.1779	245	TAS_14_0871	7244	F	7	Neg
Cameroon	North	3	Rey-Bouba	Kongrong	Maga	2014-07-10	8.75695	14.1779	245	TAS_14_0872	7245	F	6	Neg
Cameroon	North	3	Rey-Bouba	Kongrong	Maga	2014-07-10	8.75695	14.1779	245	TAS_14_0873	7246	F	6	Neg
Cameroon	North	3	Rey-Bouba	Kongrong	Maga	2014-07-10	8.75695	14.1779	245	TAS_14_0874	7247	F	7	Neg
Cameroon	North	3	Rey-Bouba	Kongrong	Maga	2014-07-10	8.75695	14.1779	245	TAS_14_0875	7248	M	6	Neg
Cameroon	North	3	Rey-Bouba	Kongrong	Maga	2014-07-10	8.75695	14.1779	245	TAS_14_0876	7249	F	6	Neg
Cameroon	North	3	Rey-Bouba	Kongrong	Maga	2014-07-10	8.75695	14.1779	245	TAS_14_0877	7250	F	6	Neg
Cameroon	North	3	Rey-Bouba	Kongrong	Maga	2014-07-10	8.75695	14.1779	245	TAS_14_0878	7251	F	5	Neg
Cameroon	North	3	Rey-Bouba	Kongrong	Maga	2014-07-10	8.75695	14.1779	245	TAS_14_0879	7252	M	6	Neg
Cameroon	North	3	Rey-Bouba	Kongrong	Maga	2014-07-10	8.75695	14.1779	245	TAS_14_0880	7253	F	7	Neg
Cameroon	North	3	Rey-Bouba	Kongrong	Maga	2014-07-10	8.75695	14.1779	245	TAS_14_0881	7254	F	7	Neg
Cameroon	North	3	Rey-Bouba	Kongrong	Maga	2014-07-10	8.75695	14.1779	245	TAS_14_0882	7255	F	7	Neg
Cameroon	North	3	Rey-Bouba	Kongrong	Maga	2014-07-10	8.75695	14.1779	245	TAS_14_0883	7256	M	7	Neg
Cameroon	North	3	Rey-Bouba	Kongrong	Maga	2014-07-10	8.75695	14.1779	245	TAS_14_0884	7257	M	6	Neg
Cameroon	North	3	Rey-Bouba	Kongrong	Maga	2014-07-10	8.75695	14.1779	245	TAS_14_0885	7258	F	6	Neg
Cameroon	North	3	Rey-Bouba	Kongrong	Maga	2014-07-10	8.75695	14.1779	245	TAS_14_0886	7259	F	6	Neg
Cameroon	North	3	Rey-Bouba	Kongrong	Maga	2014-07-10	8.75695	14.1779	245	TAS_14_0887	7260	F	5	Neg
Cameroon	North	3	Rey-Bouba	Rey-Bouba	Madana	2014-07-10	8.6678	14.2094	199	TAS_14_0888	791	M	6	Neg
Cameroon	North	3	Rey-Bouba	Rey-Bouba	Madana	2014-07-10	8.6678	14.2094	199	TAS_14_0889	792	M	7	Neg
Cameroon	North	3	Rey-Bouba	Rey-Bouba	Madana	2014-07-10	8.6678	14.2094	199	TAS_14_0890	793	M	6	Neg
Cameroon	North	3	Rey-Bouba	Rey-Bouba	Madana	2014-07-10	8.6678	14.2094	199	TAS_14_0891	794	F	7	Neg
Cameroon	North	3	Rey-Bouba	Rey-Bouba	Madana	2014-07-10	8.6678	14.2094	199	TAS_14_0892	795	F	7	Neg
Cameroon	North	3	Rey-Bouba	Rey-Bouba	Madana	2014-07-10	8.6678	14.2094	199	TAS_14_0893	796	M	6	Neg
Cameroon	North	3	Rey-Bouba	Rey-Bouba	Madana	2014-07-10	8.6678	14.2094	199	TAS_14_0894	797	F	5	Neg
Cameroon	North	3	Rey-Bouba	Rey-Bouba	Madana	2014-07-10	8.6678	14.2094	199	TAS_14_0895	798	F	7	Neg
Cameroon	North	3	Rey-Bouba	Rey-Bouba	Madana	2014-07-10	8.6678	14.2094	199	TAS_14_0896	799	F	6	Neg
Cameroon	North	3	Rey-Bouba	Rey-Bouba	Madana	2014-07-10	8.6678	14.2094	199	TAS_14_0897	7910	M	7	Neg
Cameroon	North	3	Rey-Bouba	Rey-Bouba	Madana	2014-07-10	8.6678	14.2094	199	TAS_14_0898	7911	M	6	Neg
Cameroon	North	3	Rey-Bouba	Rey-Bouba	Madana	2014-07-10	8.6678	14.2094	199	TAS_14_0899	7912	F	7	Neg
Cameroon	North	3	Rey-Bouba	Rey-Bouba	Madana	2014-07-10	8.6678	14.2094	199	TAS_14_0900	7913	M	6	Neg
Cameroon	North	3	Rey-Bouba	Rey-Bouba	Madana	2014-07-10	8.6678	14.2094	199	TAS_14_0901	7914	F	5	Neg
Cameroon	North	3	Rey-Bouba	Rey-Bouba	Madana	2014-07-10	8.6678	14.2094	199	TAS_14_0902	7915	F	6	Neg
Cameroon	North	3	Rey-Bouba	Rey-Bouba	Madana	2014-07-10	8.6678	14.2094	199	TAS_14_0903	7916	M	6	Neg
Cameroon	North	3	Rey-Bouba	Rey-Bouba	Madana	2014-07-10	8.6678	14.2094	199	TAS_14_0904	7917	F	6	Neg
Cameroon	North	3	Rey-Bouba	Rey-Bouba	Madana	2014-07-10	8.6678	14.2094	199	TAS_14_0905	7918	M	7	Neg
Cameroon	North	3	Rey-Bouba	Rey-Bouba	Madana	2014-07-10	8.6678	14.2094	199	TAS_14_0906	7919	F	5	Neg
Cameroon	North	3	Rey-Bouba	Rey-Bouba	Madana	2014-07-10	8.6678	14.2094	199	TAS_14_0907	7920	M	8	Neg
Cameroon	North	3	Rey-Bouba	Rey-Bouba	Madana	2014-07-10	8.6678	14.2094	199	TAS_14_0908	7921	M	8	Neg
Cameroon	North	3	Rey-Bouba	Rey-Bouba	Madana	2014-07-10	8.6678	14.2094	199	TAS_14_0909	7922	M	8	Neg
Cameroon	North	3	Rey-Bouba	Rey-Bouba	Madana	2014-07-10	8.6678	14.2094	199	TAS_14_0910	7923	F	8	Neg
Cameroon	North	3	Rey-Bouba	Rey-Bouba	Madana	2014-07-10	8.6678	14.2094	199	TAS_14_0911	7924	M	5	Neg
Cameroon	North	3	Rey-Bouba	Dobinga	Ouro Mayo	2014-07-11	9.03939	13.8818	283	TAS_14_0912	711	M	7	Neg
Cameroon	North	3	Rey-Bouba	Dobinga	Ouro Mayo	2014-07-11	9.03939	13.8818	283	TAS_14_0913	712	M	6	Neg
Cameroon	North	3	Rey-Bouba	Dobinga	Ouro Mayo	2014-07-11	9.03939	13.8818	283	TAS_14_0914	713	M	6	Neg
Cameroon	North	3	Rey-Bouba	Dobinga	Ouro Mayo	2014-07-11	9.03939	13.8818	283	TAS_14_0915	714	M	6	Neg
Cameroon	North	3	Rey-Bouba	Dobinga	Ouro Mayo	2014-07-11	9.03939	13.8818	283	TAS_14_0916	715	M	7	Neg
Cameroon	North	3	Rey-Bouba	Dobinga	Ouro Mayo	2014-07-11	9.03939	13.8818	283	TAS_14_0917	716	M	7	Neg
Cameroon	North	3	Rey-Bouba	Dobinga	Ouro Mayo	2014-07-11	9.03939	13.8818	283	TAS_14_0918	717	M	7	Neg
Cameroon	North	3	Rey-Bouba	Dobinga	Ouro Mayo	2014-07-11	9.03939	13.8818	283	TAS_14_0919	718	F	6	Neg
Cameroon	North	3	Rey-Bouba	Dobinga	Ouro Mayo	2014-07-11	9.03939	13.8818	283	TAS_14_0920	719	M	7	Neg
Cameroon	North	3	Rey-Bouba	Dobinga	Ouro Mayo	2014-07-11	9.03939	13.8818	283	TAS_14_0921	7110	F	6	Neg
Cameroon	North	3	Rey-Bouba	Dobinga	Ouro Mayo	2014-07-11	9.03939	13.8818	283	TAS_14_0922	7111	F	6	Neg
Cameroon	North	3	Rey-Bouba	Dobinga	Ouro Mayo	2014-07-11	9.03939	13.8818	283	TAS_14_0923	7112	M	6	Neg
Cameroon	North	3	Rey-Bouba	Dobinga	Ouro Mayo	2014-07-11	9.03939	13.8818	283	TAS_14_0924	7113	F	8	Neg
Cameroon	North	3	Rey-Bouba	Dobinga	Ouro Mayo	2014-07-11	9.03939	13.8818	283	TAS_14_0925	7114	F	7	Neg
Cameroon	North	3	Rey-Bouba	Dobinga	Ouro Mayo	2014-07-11	9.03939	13.8818	283	TAS_14_0926	7115	F	7	Neg
Cameroon	North	3	Rey-Bouba	Dobinga	Ouro Mayo	2014-07-11	9.03939	13.8818	283	TAS_14_0927	7116	F	6	Pos
Cameroon	North	3	Rey-Bouba	Dobinga	Ouro Mayo	2014-07-11	9.03939	13.8818	283	TAS_14_0928	7117	M	7	Neg
Cameroon	North	3	Rey-Bouba	Dobinga	Ouro Mayo	2014-07-11	9.03939	13.8818	283	TAS_14_0929	7118	F	6	Neg
Cameroon	North	3	Rey-Bouba	Dobinga	Ouro Mayo	2014-07-11	9.03939	13.8818	283	TAS_14_0930	7119	M	6	Neg
Cameroon	North	3	Rey-Bouba	Dobinga	Ouro Mayo	2014-07-11	9.03939	13.8818	283	TAS_14_0931	7120	F	6	Neg
Cameroon	North	3	Rey-Bouba	Dobinga	Ouro Mayo	2014-07-11	9.03939	13.8818	283	TAS_14_0932	7121	M	5	Neg
Cameroon	North	3	Rey-Bouba	Dobinga	Ouro Mayo	2014-07-11	9.03939	13.8818	283	TAS_14_0933	7122	M	6	Neg
Cameroon	North	3	Rey-Bouba	Dobinga	Ouro Mayo	2014-07-11	9.03939	13.8818	283	TAS_14_0934	7123	M	6	Neg
Cameroon	North	3	Rey-Bouba	Dobinga	Ouro Mayo	2014-07-11	9.03939	13.8818	283	TAS_14_0935	7124	M	6	Neg
Cameroon	North	3	Rey-Bouba	Dobinga	Ouro Mayo	2014-07-11	9.03939	13.8818	283	TAS_14_0936	7125	F	7	Neg
Cameroon	North	3	Rey-Bouba	Dobinga	Ouro Mayo	2014-07-11	9.03939	13.8818	283	TAS_14_0937	7126	F	6	Neg
Cameroon	North	3	Rey-Bouba	Dobinga	Ouro Mayo	2014-07-11	9.03939	13.8818	283	TAS_14_0938	7127	M	7	Neg
Cameroon	North	3	Rey-Bouba	Dobinga	Ouro Mayo	2014-07-11	9.03939	13.8818	283	TAS_14_0939	7128	M	6	Neg
Cameroon	North	3	Rey-Bouba	Dobinga	Ouro Mayo	2014-07-11	9.03939	13.8818	283	TAS_14_0940	7129	F	7	Neg
Cameroon	North	3	Rey-Bouba	Dobinga	Ouro Mayo	2014-07-11	9.03939	13.8818	283	TAS_14_0941	7130	F	8	Pos
Cameroon	North	3	Rey-Bouba	Dobinga	Ouro Mayo	2014-07-11	9.03939	13.8818	283	TAS_14_0942	7131	F	7	Neg
Cameroon	North	3	Rey-Bouba	Dobinga	Ouro Mayo	2014-07-11	9.03939	13.8818	283	TAS_14_0943	7132	F	6	Neg
Cameroon	North	3	Rey-Bouba	Dobinga	Ouro Mayo	2014-07-11	9.03939	13.8818	283	TAS_14_0944	7133	F	6	Neg
Cameroon	North	3	Rey-Bouba	Dobinga	Ouro Mayo	2014-07-11	9.03939	13.8818	283	TAS_14_0945	7134	F	6	Neg
Cameroon	North	3	Rey-Bouba	Dobinga	Ouro Mayo	2014-07-11	9.03939	13.8818	283	TAS_14_0946	7135	M	5	Neg
Cameroon	North	3	Rey-Bouba	Dobinga	Ouro Mayo	2014-07-11	9.03939	13.8818	283	TAS_14_0947	7136	F	6	Neg
Cameroon	North	3	Rey-Bouba	Dobinga	Ouro Mayo	2014-07-11	9.03939	13.8818	283	TAS_14_0948	7137	F	6	Neg
Cameroon	North	3	Rey-Bouba	Dobinga	Ouro Mayo	2014-07-11	9.03939	13.8818	283	TAS_14_0949	7138	F	5	Neg
Cameroon	North	3	Rey-Bouba	Dobinga	Ouro Mayo	2014-07-11	9.03939	13.8818	283	TAS_14_0950	7139	M	7	Neg
Cameroon	North	3	Rey-Bouba	Dobinga	Ouro Mayo	2014-07-11	9.03939	13.8818	283	TAS_14_0951	7140	F	6	Neg
Cameroon	North	3	Rey-Bouba	Dobinga	Ouro Mayo	2014-07-11	9.03939	13.8818	283	TAS_14_0952	7141	M	7	Neg
Cameroon	North	3	Rey-Bouba	Dobinga	Ouro Mayo	2014-07-11	9.03939	13.8818	283	TAS_14_0953	7142	F	6	Neg
Cameroon	North	3	Rey-Bouba	Dobinga	Ouro Mayo	2014-07-11	9.03939	13.8818	283	TAS_14_0954	7143	F	6	Neg
Cameroon	North	3	Rey-Bouba	Dobinga	Ouro Mayo	2014-07-11	9.03939	13.8818	283	TAS_14_0955	7144	M	7	Neg
Cameroon	North	3	Rey-Bouba	Dobinga	Ouro Mayo	2014-07-11	9.03939	13.8818	283	TAS_14_0956	7145	F	6	Neg
Cameroon	North	3	Rey-Bouba	Dobinga	Ouro Mayo	2014-07-11	9.03939	13.8818	283	TAS_14_0957	7146	M	6	Neg
Cameroon	North	3	Rey-Bouba	Dobinga	Ouro Mayo	2014-07-11	9.03939	13.8818	283	TAS_14_0958	7147	F	6	Neg
Cameroon	North	3	Rey-Bouba	Dobinga	Ouro Mayo	2014-07-11	9.03939	13.8818	283	TAS_14_0959	7148	M	7	Neg
Cameroon	North	3	Rey-Bouba	Dobinga	Ouro Mayo	2014-07-11	9.03939	13.8818	283	TAS_14_0960	7149	M	6	Neg
Cameroon	North	3	Rey-Bouba	Dobinga	Ouro Mayo	2014-07-11	9.03939	13.8818	283	TAS_14_0961	7150	F	7	Neg
Cameroon	North	3	Rey-Bouba	Dobinga	Ouro Mayo	2014-07-11	9.03939	13.8818	283	TAS_14_0962	7151	M	6	Neg
Cameroon	North	3	Rey-Bouba	Dobinga	Ouro Mayo	2014-07-11	9.03939	13.8818	283	TAS_14_0963	7152	M	5	Neg
Cameroon	North	3	Rey-Bouba	Dobinga	Ouro Mayo	2014-07-11	9.03939	13.8818	283	TAS_14_0964	7153	M	5	Neg
Cameroon	North	3	Rey-Bouba	Dobinga	Ouro Mayo	2014-07-11	9.03939	13.8818	283	TAS_14_0965	7154	M	7	Neg
Cameroon	North	3	Rey-Bouba	Dobinga	Ouro Mayo	2014-07-11	9.03939	13.8818	283	TAS_14_0966	7155	M	7	Neg
Cameroon	North	3	Rey-Bouba	Dobinga	Ouro Mayo	2014-07-11	9.03939	13.8818	283	TAS_14_0967	7156	M	6	Neg
Cameroon	North	3	Rey-Bouba	Dobinga	Ouro Mayo	2014-07-11	9.03939	13.8818	283	TAS_14_0968	7157	M	6	Neg
Cameroon	North	3	Rey-Bouba	Dobinga	Ouro Mayo	2014-07-11	9.03939	13.8818	283	TAS_14_0969	7158	M	7	Neg
Cameroon	North	3	Rey-Bouba	Dobinga	Ouro Mayo	2014-07-11	9.03939	13.8818	283	TAS_14_0970	7159	F	7	Neg
Cameroon	North	3	Rey-Bouba	Dobinga	Ouro Mayo	2014-07-11	9.03939	13.8818	283	TAS_14_0971	7160	M	6	Neg
Cameroon	North	3	Rey-Bouba	Dobinga	Ouro Mayo	2014-07-11	9.03939	13.8818	283	TAS_14_0972	7161	M	6	Neg
Cameroon	North	3	Rey-Bouba	Dobinga	Ouro Mayo	2014-07-11	9.03939	13.8818	283	TAS_14_0973	7162	M	6	Neg
Cameroon	North	3	Rey-Bouba	Dobinga	Ouro Mayo	2014-07-11	9.03939	13.8818	283	TAS_14_0974	7163	M	6	Neg
Cameroon	North	3	Rey-Bouba	Dobinga	Ouro Mayo	2014-07-11	9.03939	13.8818	283	TAS_14_0975	7164	M	6	Neg
Cameroon	North	3	Rey-Bouba	Dobinga	Ouro Mayo	2014-07-11	9.03939	13.8818	283	TAS_14_0976	7165	F	6	Neg
Cameroon	North	3	Rey-Bouba	Dobinga	Ouro Mayo	2014-07-11	9.03939	13.8818	283	TAS_14_0977	7166	M	6	Neg
Cameroon	North	3	Rey-Bouba	Dobinga	Ouro Mayo	2014-07-11	9.03939	13.8818	283	TAS_14_0978	7167	F	6	Neg
Cameroon	North	3	Rey-Bouba	Dobinga	Ouro Mayo	2014-07-11	9.03939	13.8818	283	TAS_14_0979	7168	M	6	Neg
Cameroon	North	3	Rey-Bouba	Dobinga	Ouro Mayo	2014-07-11	9.03939	13.8818	283	TAS_14_0980	7169	M	6	Neg
Cameroon	North	3	Rey-Bouba	Dobinga	Ouro Mayo	2014-07-11	9.03939	13.8818	283	TAS_14_0981	7170	F	5	Neg
Cameroon	North	3	Rey-Bouba	Dobinga	Ouro Mayo	2014-07-11	9.03939	13.8818	283	TAS_14_0982	7171	F	6	Neg
Cameroon	North	3	Rey-Bouba	Dobinga	Ouro Mayo	2014-07-11	9.03939	13.8818	283	TAS_14_0983	7172	F	5	Neg
Cameroon	North	3	Rey-Bouba	Dobinga	Ouro Mayo	2014-07-11	9.03939	13.8818	283	TAS_14_0984	7173	F	5	Neg
Cameroon	North	3	Rey-Bouba	Dobinga	Ouro Mayo	2014-07-11	9.03939	13.8818	283	TAS_14_0985	7174	F	6	Neg
Cameroon	North	3	Rey-Bouba	Dobinga	Ouro Mayo	2014-07-11	9.03939	13.8818	283	TAS_14_0986	7175	M	7	Neg
Cameroon	North	3	Tcholliré	Tcholliré	Tolore	2014-07-12	8.44848	14.1991	359	TAS_14_0987	941	M	6	Neg
Cameroon	North	3	Tcholliré	Tcholliré	Tolore	2014-07-12	8.44848	14.1991	359	TAS_14_0988	942	M	6	Neg
Cameroon	North	3	Tcholliré	Tcholliré	Tolore	2014-07-12	8.44848	14.1991	359	TAS_14_0989	943	M	6	Neg
Cameroon	North	3	Tcholliré	Tcholliré	Tolore	2014-07-12	8.44848	14.1991	359	TAS_14_0990	944	M	6	Neg
Cameroon	North	3	Tcholliré	Tcholliré	Tolore	2014-07-12	8.44848	14.1991	359	TAS_14_0991	945	M	6	Neg
Cameroon	North	3	Tcholliré	Tcholliré	Tolore	2014-07-12	8.44848	14.1991	359	TAS_14_0992	946	F	5	Neg
Cameroon	North	3	Tcholliré	Tcholliré	Tolore	2014-07-12	8.44848	14.1991	359	TAS_14_0993	947	M	6	Neg
Cameroon	North	3	Tcholliré	Tcholliré	Tolore	2014-07-12	8.44848	14.1991	359	TAS_14_0994	948	F	6	Neg
Cameroon	North	3	Tcholliré	Tcholliré	Tolore	2014-07-12	8.44848	14.1991	359	TAS_14_0995	949	M	6	Neg
Cameroon	North	3	Tcholliré	Tcholliré	Tolore	2014-07-12	8.44848	14.1991	359	TAS_14_0996	9410	M	6	Neg
Cameroon	North	3	Tcholliré	Tcholliré	Tolore	2014-07-12	8.44848	14.1991	359	TAS_14_0997	9411	M	7	Neg
Cameroon	North	3	Tcholliré	Tcholliré	Tolore	2014-07-12	8.44848	14.1991	359	TAS_14_0998	9412	M	6	Neg
Cameroon	North	3	Tcholliré	Tcholliré	Tolore	2014-07-12	8.44848	14.1991	359	TAS_14_0999	9413	M	6	Neg
Cameroon	North	3	Tcholliré	Tcholliré	Tolore	2014-07-12	8.44848	14.1991	359	TAS_14_1000	9414	M	6	Neg
Cameroon	North	3	Tcholliré	Tcholliré	Tolore	2014-07-12	8.44848	14.1991	359	TAS_14_1001	9415	M	6	Neg
Cameroon	North	3	Tcholliré	Tcholliré	Tolore	2014-07-12	8.44848	14.1991	359	TAS_14_1002	9416	M	6	Neg
Cameroon	North	3	Tcholliré	Tcholliré	Tolore	2014-07-12	8.44848	14.1991	359	TAS_14_1003	9417	M	7	Neg
Cameroon	North	3	Tcholliré	Tcholliré	Tolore	2014-07-12	8.44848	14.1991	359	TAS_14_1004	9418	M	7	Neg
Cameroon	North	3	Tcholliré	Tcholliré	Tolore	2014-07-12	8.44848	14.1991	359	TAS_14_1005	9419	M	7	Neg
Cameroon	North	3	Tcholliré	Tcholliré	Tolore	2014-07-12	8.44848	14.1991	359	TAS_14_1006	9420	M	7	Neg
Cameroon	North	3	Tcholliré	Tcholliré	Tolore	2014-07-12	8.44848	14.1991	359	TAS_14_1007	9421	M	5	Neg
Cameroon	North	3	Tcholliré	Tcholliré	Tolore	2014-07-12	8.44848	14.1991	359	TAS_14_1008	9422	M	7	Neg
Cameroon	North	3	Tcholliré	Tcholliré	Tolore	2014-07-12	8.44848	14.1991	359	TAS_14_1009	9423	M	7	Neg
Cameroon	North	3	Tcholliré	Tcholliré	Tolore	2014-07-12	8.44848	14.1991	359	TAS_14_1010	9424	M	6	Neg
Cameroon	North	3	Tcholliré	Tcholliré	Tolore	2014-07-12	8.44848	14.1991	359	TAS_14_1011	9425	F	5	Neg
Cameroon	North	3	Tcholliré	Tcholliré	Tolore	2014-07-12	8.44848	14.1991	359	TAS_14_1012	9426	M	5	Neg
Cameroon	North	3	Tcholliré	Tcholliré	Tolore	2014-07-12	8.44848	14.1991	359	TAS_14_1013	9427	F	6	Neg
Cameroon	North	3	Tcholliré	Tcholliré	Tolore	2014-07-12	8.44848	14.1991	359	TAS_14_1014	9428	F	5	Neg
Cameroon	North	3	Tcholliré	Tcholliré	Tolore	2014-07-12	8.44848	14.1991	359	TAS_14_1015	9429	M	6	Neg
Cameroon	North	3	Tcholliré	Tcholliré	Tolore	2014-07-12	8.44848	14.1991	359	TAS_14_1016	9430	M	7	Neg
Cameroon	North	3	Tcholliré	Tcholliré	Tolore	2014-07-12	8.44848	14.1991	359	TAS_14_1017	9431	F	6	Neg
Cameroon	North	3	Tcholliré	Tcholliré	Tolore	2014-07-12	8.44848	14.1991	359	TAS_14_1018	9432	F	6	Neg
Cameroon	North	3	Tcholliré	Tcholliré	Tolore	2014-07-12	8.44848	14.1991	359	TAS_14_1019	9433	F	6	Neg
Cameroon	North	3	Tcholliré	Tcholliré	Tolore	2014-07-12	8.44848	14.1991	359	TAS_14_1020	9434	M	7	Neg
Cameroon	North	3	Tcholliré	Tcholliré	Tolore	2014-07-12	8.44848	14.1991	359	TAS_14_1021	9435	M	6	Neg
Cameroon	North	3	Tcholliré	Tcholliré	Tolore	2014-07-12	8.44848	14.1991	359	TAS_14_1022	9436	F	6	Neg
Cameroon	North	3	Tcholliré	Tcholliré	Tolore	2014-07-12	8.44848	14.1991	359	TAS_14_1023	9437	F	5	Neg
Cameroon	North	3	Tcholliré	Tcholliré	Tolore	2014-07-12	8.44848	14.1991	359	TAS_14_1024	9438	M	6	Neg
Cameroon	North	3	Tcholliré	Tcholliré	Tolore	2014-07-12	8.44848	14.1991	359	TAS_14_1025	9439	F	6	Neg
Cameroon	North	3	Tcholliré	Tcholliré	Tolore	2014-07-12	8.44848	14.1991	359	TAS_14_1026	9440	F	6	Neg
Cameroon	North	3	Tcholliré	Tcholliré	Tolore	2014-07-12	8.44848	14.1991	359	TAS_14_1027	9441	M	5	Neg
Cameroon	North	3	Tcholliré	Tcholliré	Tolore	2014-07-12	8.44848	14.1991	359	TAS_14_1028	9442	F	6	Neg
Cameroon	North	3	Tcholliré	Tcholliré	Tolore	2014-07-12	8.44848	14.1991	359	TAS_14_1029	9443	M	5	Neg
Cameroon	North	3	Tcholliré	Tcholliré	Tolore	2014-07-12	8.44848	14.1991	359	TAS_14_1030	9444	M	6	Neg
Cameroon	North	3	Tcholliré	Tcholliré	Tolore	2014-07-12	8.44848	14.1991	359	TAS_14_1031	9445	F	6	Neg
Cameroon	North	3	Tcholliré	Tcholliré	Tolore	2014-07-12	8.44848	14.1991	359	TAS_14_1032	9446	M	6	Neg
Cameroon	North	3	Tcholliré	Tcholliré	Tolore	2014-07-12	8.44848	14.1991	359	TAS_14_1033	9447	M	6	Neg
Cameroon	North	3	Tcholliré	Tcholliré	Tolore	2014-07-12	8.44848	14.1991	359	TAS_14_1034	9448	M	6	Neg
Cameroon	North	3	Tcholliré	Tcholliré	Tolore	2014-07-12	8.44848	14.1991	359	TAS_14_1035	9449	M	7	Neg
Cameroon	North	3	Tcholliré	Tcholliré	Tolore	2014-07-12	8.44848	14.1991	359	TAS_14_1036	9450	M	6	Neg
Cameroon	North	3	Tcholliré	Tcholliré	Tolore	2014-07-12	8.44848	14.1991	359	TAS_14_1037	9451	M	6	Neg
Cameroon	North	3	Tcholliré	Tcholliré	Tolore	2014-07-12	8.44848	14.1991	359	TAS_14_1038	9452	M	5	Neg
Cameroon	North	3	Tcholliré	Tcholliré	Tolore	2014-07-12	8.44848	14.1991	359	TAS_14_1039	9453	F	5	Neg
Cameroon	North	3	Tcholliré	Tcholliré	Tolore	2014-07-12	8.44848	14.1991	359	TAS_14_1040	9454	M	5	Neg
Cameroon	North	3	Tcholliré	Tcholliré	Tolore	2014-07-12	8.44848	14.1991	359	TAS_14_1041	9455	F	7	Neg
Cameroon	North	3	Tcholliré	Tcholliré	Mboum	2014-07-12	8.39051	14.2355	294	TAS_14_1042	951	M	6	Neg
Cameroon	North	3	Tcholliré	Tcholliré	Mboum	2014-07-12	8.39051	14.2355	294	TAS_14_1043	952	M	7	Neg
Cameroon	North	3	Tcholliré	Tcholliré	Mboum	2014-07-12	8.39051	14.2355	294	TAS_14_1044	953	M	6	Neg
Cameroon	North	3	Tcholliré	Tcholliré	Mboum	2014-07-12	8.39051	14.2355	294	TAS_14_1045	954	F	8	Neg
Cameroon	North	3	Tcholliré	Tcholliré	Mboum	2014-07-12	8.39051	14.2355	294	TAS_14_1046	955	F	8	Neg
Cameroon	North	3	Tcholliré	Tcholliré	Mboum	2014-07-12	8.39051	14.2355	294	TAS_14_1047	956	M	6	Neg
Cameroon	North	3	Tcholliré	Tcholliré	Mboum	2014-07-12	8.39051	14.2355	294	TAS_14_1048	957	M	7	Neg
Cameroon	North	3	Tcholliré	Tcholliré	Mboum	2014-07-12	8.39051	14.2355	294	TAS_14_1049	958	F	6	Neg
Cameroon	North	3	Tcholliré	Tcholliré	Mboum	2014-07-12	8.39051	14.2355	294	TAS_14_1050	959	M	8	Neg
Cameroon	North	3	Tcholliré	Tcholliré	Mboum	2014-07-12	8.39051	14.2355	294	TAS_14_1051	9510	M	8	Neg
Cameroon	North	3	Tcholliré	Tcholliré	Mboum	2014-07-12	8.39051	14.2355	294	TAS_14_1052	9511	M	5	Neg
Cameroon	North	3	Tcholliré	Tcholliré	Mboum	2014-07-12	8.39051	14.2355	294	TAS_14_1053	9512	M	7	Neg
Cameroon	North	3	Tcholliré	Tcholliré	Mboum	2014-07-12	8.39051	14.2355	294	TAS_14_1054	9513	F	5	Neg
Cameroon	North	3	Tcholliré	Tcholliré	Mboum	2014-07-12	8.39051	14.2355	294	TAS_14_1055	9514	F	6	Neg
Cameroon	North	3	Tcholliré	Tcholliré	Mboum	2014-07-12	8.39051	14.2355	294	TAS_14_1056	9515	F	6	Neg
Cameroon	North	3	Tcholliré	Tcholliré	Mboum	2014-07-12	8.39051	14.2355	294	TAS_14_1057	9516	M	5	Neg
Cameroon	North	3	Tcholliré	Tcholliré	Mboum	2014-07-12	8.39051	14.2355	294	TAS_14_1058	9517	F	5	Neg
Cameroon	North	3	Tcholliré	Tcholliré	Mboum	2014-07-12	8.39051	14.2355	294	TAS_14_1059	9518	M	7	Neg
Cameroon	North	3	Tcholliré	Tcholliré	Mboum	2014-07-12	8.39051	14.2355	294	TAS_14_1060	9519	M	6	Neg
Cameroon	North	3	Tcholliré	Tcholliré	Mboum	2014-07-12	8.39051	14.2355	294	TAS_14_1061	9520	F	5	Neg
Cameroon	North	3	Tcholliré	Tcholliré	Mboum	2014-07-12	8.39051	14.2355	294	TAS_14_1062	9521	M	7	Neg
Cameroon	North	3	Tcholliré	Tcholliré	Mboum	2014-07-12	8.39051	14.2355	294	TAS_14_1063	9522	M	6	Neg
Cameroon	North	3	Tcholliré	Tcholliré	Mboum	2014-07-12	8.39051	14.2355	294	TAS_14_1064	9523	M	6	Neg
Cameroon	North	3	Tcholliré	Tcholliré	Mboum	2014-07-12	8.39051	14.2355	294	TAS_14_1065	9524	M	7	Neg
Cameroon	North	3	Tcholliré	Tcholliré	Mboum	2014-07-12	8.39051	14.2355	294	TAS_14_1066	9525	M	6	Neg
Cameroon	North	3	Tcholliré	Tcholliré	Mboum	2014-07-12	8.39051	14.2355	294	TAS_14_1067	9526	F	7	Neg
Cameroon	North	3	Tcholliré	Tcholliré	Mboum	2014-07-12	8.39051	14.2355	294	TAS_14_1068	9527	M	6	Neg
Cameroon	North	3	Tcholliré	Tcholliré	Mboum	2014-07-12	8.39051	14.2355	294	TAS_14_1069	9528	F	5	Neg
Cameroon	North	3	Tcholliré	Tcholliré	Mboum	2014-07-12	8.39051	14.2355	294	TAS_14_1070	9529	F	7	Neg
Cameroon	North	3	Tcholliré	Tcholliré	Mboum	2014-07-12	8.39051	14.2355	294	TAS_14_1071	9530	F	5	Neg
Cameroon	North	3	Tcholliré	Tcholliré	Mboum	2014-07-12	8.39051	14.2355	294	TAS_14_1072	9531	F	5	Neg
Cameroon	North	3	Tcholliré	Tcholliré	Mboum	2014-07-12	8.39051	14.2355	294	TAS_14_1073	9532	F	6	Neg
Cameroon	North	3	Tcholliré	Tcholliré	Mboum	2014-07-12	8.39051	14.2355	294	TAS_14_1074	9533	M	5	Neg
Cameroon	North	3	Tcholliré	Tcholliré	Mboum	2014-07-12	8.39051	14.2355	294	TAS_14_1075	9534	M	6	Neg
Cameroon	North	3	Tcholliré	Tcholliré	Mboum	2014-07-12	8.39051	14.2355	294	TAS_14_1076	9535	M	6	Neg
Cameroon	North	3	Tcholliré	Tcholliré	Mboum	2014-07-12	8.39051	14.2355	294	TAS_14_1077	9536	F	5	Neg
Cameroon	North	3	Tcholliré	Tcholliré	Mboum	2014-07-12	8.39051	14.2355	294	TAS_14_1078	9537	F	6	Neg
Cameroon	North	3	Tcholliré	Tcholliré	Mboum	2014-07-12	8.39051	14.2355	294	TAS_14_1079	9538	M	5	Neg
Cameroon	North	3	Tcholliré	Tcholliré	Mboum	2014-07-12	8.39051	14.2355	294	TAS_14_1080	9539	F	6	Neg
Cameroon	North	3	Tcholliré	Tcholliré	Mboum	2014-07-12	8.39051	14.2355	294	TAS_14_1081	9540	M	5	Neg
Cameroon	North	3	Tcholliré	Tcholliré	Mboum	2014-07-12	8.39051	14.2355	294	TAS_14_1082	9541	F	7	Neg
Cameroon	North	3	Tcholliré	Tcholliré	Mboum	2014-07-12	8.39051	14.2355	294	TAS_14_1083	9542	F	6	Neg
Cameroon	North	3	Tcholliré	Tcholliré	Mboum	2014-07-12	8.39051	14.2355	294	TAS_14_1084	9543	F	6	Neg
Cameroon	North	3	Tcholliré	Tcholliré	Mboum	2014-07-12	8.39051	14.2355	294	TAS_14_1085	9544	M	6	Neg
Cameroon	North	3	Tcholliré	Tcholliré	Mboum	2014-07-12	8.39051	14.2355	294	TAS_14_1086	9545	M	7	Neg
Cameroon	North	3	Tcholliré	Tcholliré	Mboum	2014-07-12	8.39051	14.2355	294	TAS_14_1087	9546	F	6	Neg
Cameroon	North	3	Tcholliré	Tcholliré	Mboum	2014-07-12	8.39051	14.2355	294	TAS_14_1088	9547	M	6	Neg
Cameroon	North	3	Tcholliré	Tcholliré	Mboum	2014-07-12	8.39051	14.2355	294	TAS_14_1089	9578	M	6	Neg
Cameroon	North	3	Tcholliré	Tcholliré	Mboum	2014-07-12	8.39051	14.2355	294	TAS_14_1090	9549	F	6	Neg
Cameroon	North	3	Tcholliré	Tcholliré	Mboum	2014-07-12	8.39051	14.2355	294	TAS_14_1091	9550	F	7	Neg
Cameroon	North	3	Tcholliré	Tcholliré	Mboum	2014-07-12	8.39051	14.2355	294	TAS_14_1092	9551	M	6	Neg
Cameroon	North	3	Tcholliré	Tcholliré	Mboum	2014-07-12	8.39051	14.2355	294	TAS_14_1093	9552	F	7	Neg
Cameroon	North	3	Tcholliré	Tcholliré	Mboum	2014-07-12	8.39051	14.2355	294	TAS_14_1094	9553	M	6	Neg
Cameroon	North	3	Tcholliré	Tcholliré	Mboum	2014-07-12	8.39051	14.2355	294	TAS_14_1095	9554	F	6	Neg
Cameroon	North	3	Tcholliré	Tcholliré	Mboum	2014-07-12	8.39051	14.2355	294	TAS_14_1096	9555	M	5	Neg
Cameroon	North	3	Tcholliré	Tcholliré	Manboukaranga	2014-07-12	8.3972	14.1673	384	TAS_14_1097	961	M	7	Neg
Cameroon	North	3	Tcholliré	Tcholliré	Manboukaranga	2014-07-12	8.3972	14.1673	384	TAS_14_1098	962	F	6	Neg
Cameroon	North	3	Tcholliré	Tcholliré	Manboukaranga	2014-07-12	8.3972	14.1673	384	TAS_14_1099	963	M	6	Neg
Cameroon	North	3	Tcholliré	Tcholliré	Manboukaranga	2014-07-12	8.3972	14.1673	384	TAS_14_1100	964	F	5	Neg
Cameroon	North	3	Tcholliré	Tcholliré	Manboukaranga	2014-07-12	8.3972	14.1673	384	TAS_14_1101	965	F	6	Neg
Cameroon	North	3	Tcholliré	Tcholliré	Manboukaranga	2014-07-12	8.3972	14.1673	384	TAS_14_1102	966	M	7	Neg
Cameroon	North	3	Tcholliré	Tcholliré	Manboukaranga	2014-07-12	8.3972	14.1673	384	TAS_14_1103	967	F	7	Neg
Cameroon	North	3	Tcholliré	Tcholliré	Manboukaranga	2014-07-12	8.3972	14.1673	384	TAS_14_1104	968	M	6	Neg
Cameroon	North	3	Tcholliré	Tcholliré	Manboukaranga	2014-07-12	8.3972	14.1673	384	TAS_14_1105	969	M	7	Neg
Cameroon	North	3	Tcholliré	Tcholliré	Manboukaranga	2014-07-12	8.3972	14.1673	384	TAS_14_1106	9610	F	6	Neg
Cameroon	North	3	Tcholliré	Tcholliré	Manboukaranga	2014-07-12	8.3972	14.1673	384	TAS_14_1107	9611	F	6	Neg
Cameroon	North	3	Tcholliré	Tcholliré	Manboukaranga	2014-07-12	8.3972	14.1673	384	TAS_14_1108	9612	F	6	Neg
Cameroon	North	3	Tcholliré	Tcholliré	Manboukaranga	2014-07-12	8.3972	14.1673	384	TAS_14_1109	9613	F	6	Neg
Cameroon	North	3	Tcholliré	Tcholliré	Manboukaranga	2014-07-12	8.3972	14.1673	384	TAS_14_1110	9614	M	7	Neg
Cameroon	North	3	Tcholliré	Tcholliré	Manboukaranga	2014-07-12	8.3972	14.1673	384	TAS_14_1111	9615	F	6	Neg
Cameroon	North	3	Tcholliré	Tcholliré	Manboukaranga	2014-07-12	8.3972	14.1673	384	TAS_14_1112	9616	F	6	Neg
Cameroon	North	3	Tcholliré	Tcholliré	Manboukaranga	2014-07-12	8.3972	14.1673	384	TAS_14_1113	9617	M	6	Neg
Cameroon	North	3	Tcholliré	Tcholliré	Manboukaranga	2014-07-12	8.3972	14.1673	384	TAS_14_1114	9618	F	6	Neg
Cameroon	North	3	Tcholliré	Tcholliré	Manboukaranga	2014-07-12	8.3972	14.1673	384	TAS_14_1115	9619	M	7	Neg
Cameroon	North	3	Tcholliré	Tcholliré	Manboukaranga	2014-07-12	8.3972	14.1673	384	TAS_14_1116	9620	F	6	Neg
Cameroon	North	3	Tcholliré	Tcholliré	Manboukaranga	2014-07-12	8.3972	14.1673	384	TAS_14_1117	9621	F	7	Neg
Cameroon	North	3	Tcholliré	Tcholliré	Manboukaranga	2014-07-12	8.3972	14.1673	384	TAS_14_1118	9622	F	5	Neg
Cameroon	North	3	Tcholliré	Tcholliré	Manboukaranga	2014-07-12	8.3972	14.1673	384	TAS_14_1119	9623	M	6	Neg
Cameroon	North	3	Tcholliré	Tcholliré	Manboukaranga	2014-07-12	8.3972	14.1673	384	TAS_14_1120	9624	F	7	Neg
Cameroon	North	3	Tcholliré	Tcholliré	Manboukaranga	2014-07-12	8.3972	14.1673	384	TAS_14_1121	9625	F	6	Neg
Cameroon	North	3	Tcholliré	Tcholliré	Manboukaranga	2014-07-12	8.3972	14.1673	384	TAS_14_1122	9626	F	6	Neg
Cameroon	North	3	Tcholliré	Tcholliré	Manboukaranga	2014-07-12	8.3972	14.1673	384	TAS_14_1123	9627	M	6	Neg
Cameroon	North	3	Tcholliré	Tcholliré	Manboukaranga	2014-07-12	8.3972	14.1673	384	TAS_14_1124	9628	M	6	Neg
Cameroon	North	3	Tcholliré	Tcholliré	Manboukaranga	2014-07-12	8.3972	14.1673	384	TAS_14_1125	9629	M	7	Neg
Cameroon	North	3	Tcholliré	Tcholliré	Manboukaranga	2014-07-12	8.3972	14.1673	384	TAS_14_1126	9630	M	6	Neg
Cameroon	North	3	Tcholliré	Tcholliré	Manboukaranga	2014-07-12	8.3972	14.1673	384	TAS_14_1127	9631	M	6	Neg
Cameroon	North	3	Tcholliré	Tcholliré	Manboukaranga	2014-07-12	8.3972	14.1673	384	TAS_14_1128	9632	F	7	Neg
Cameroon	North	3	Tcholliré	Tcholliré	Manboukaranga	2014-07-12	8.3972	14.1673	384	TAS_14_1129	9633	F	6	Neg
Cameroon	North	3	Tcholliré	Tcholliré	Manboukaranga	2014-07-12	8.3972	14.1673	384	TAS_14_1130	9634	F	7	Neg
Cameroon	North	3	Tcholliré	Tcholliré	Manboukaranga	2014-07-12	8.3972	14.1673	384	TAS_14_1131	9635	M	7	Neg
Cameroon	North	3	Tcholliré	Tcholliré	Manboukaranga	2014-07-12	8.3972	14.1673	384	TAS_14_1132	9636	F	6	Neg
Cameroon	North	3	Tcholliré	Tcholliré	Manboukaranga	2014-07-12	8.3972	14.1673	384	TAS_14_1133	9637	M	7	Neg
Cameroon	North	3	Tcholliré	Tcholliré	Manboukaranga	2014-07-12	8.3972	14.1673	384	TAS_14_1134	9638	F	7	Neg
Cameroon	North	3	Tcholliré	Tcholliré	Manboukaranga	2014-07-12	8.3972	14.1673	384	TAS_14_1135	9639	M	7	Pos
Cameroon	North	3	Tcholliré	Tcholliré	Manboukaranga	2014-07-12	8.3972	14.1673	384	TAS_14_1136	9640	M	6	Neg
Cameroon	North	3	Tcholliré	Tcholliré	Manboukaranga	2014-07-12	8.3972	14.1673	384	TAS_14_1137	9641	F	6	Neg
Cameroon	North	3	Tcholliré	Tcholliré	Manboukaranga	2014-07-12	8.3972	14.1673	384	TAS_14_1138	9642	F	6	Neg
Cameroon	North	3	Tcholliré	Tcholliré	Manboukaranga	2014-07-12	8.3972	14.1673	384	TAS_14_1139	9643	F	6	Neg
Cameroon	North	3	Tcholliré	Tcholliré	Manboukaranga	2014-07-12	8.3972	14.1673	384	TAS_14_1140	9644	F	7	Neg
Cameroon	North	3	Tcholliré	Tcholliré	Manboukaranga	2014-07-12	8.3972	14.1673	384	TAS_14_1141	9645	F	6	Neg
Cameroon	North	3	Tcholliré	Tcholliré	Manboukaranga	2014-07-12	8.3972	14.1673	384	TAS_14_1142	9646	M	6	Neg
Cameroon	North	3	Tcholliré	Tcholliré	Manboukaranga	2014-07-12	8.3972	14.1673	384	TAS_14_1143	9647	M	7	Neg
Cameroon	North	3	Tcholliré	Tcholliré	Manboukaranga	2014-07-12	8.3972	14.1673	384	TAS_14_1144	9648	F	7	Neg
Cameroon	North	3	Tcholliré	Tcholliré	Manboukaranga	2014-07-12	8.3972	14.1673	384	TAS_14_1145	9649	F	6	Neg
Cameroon	North	3	Tcholliré	Tcholliré	Manboukaranga	2014-07-12	8.3972	14.1673	384	TAS_14_1146	9650	M	7	Neg
Cameroon	North	3	Tcholliré	Tcholliré	Manboukaranga	2014-07-12	8.3972	14.1673	384	TAS_14_1147	9651	M	6	Neg
Cameroon	North	3	Tcholliré	Kali	Gaba	2014-07-13	8.37618	14.3558	342	TAS_14_1148	881	F	6	Neg
Cameroon	North	3	Tcholliré	Kali	Gaba	2014-07-13	8.37618	14.3558	342	TAS_14_1149	882	M	6	Neg
Cameroon	North	3	Tcholliré	Kali	Gaba	2014-07-13	8.37618	14.3558	342	TAS_14_1150	883	M	6	Neg
Cameroon	North	3	Tcholliré	Kali	Gaba	2014-07-13	8.37618	14.3558	342	TAS_14_1151	884	M	7	Neg
Cameroon	North	3	Tcholliré	Kali	Gaba	2014-07-13	8.37618	14.3558	342	TAS_14_1152	885	F	6	Neg
Cameroon	North	3	Tcholliré	Kali	Gaba	2014-07-13	8.37618	14.3558	342	TAS_14_1153	886	M	7	Neg
Cameroon	North	3	Tcholliré	Kali	Gaba	2014-07-13	8.37618	14.3558	342	TAS_14_1154	887	M	7	Neg
Cameroon	North	3	Tcholliré	Kali	Gaba	2014-07-13	8.37618	14.3558	342	TAS_14_1155	888	M	6	Neg
Cameroon	North	3	Tcholliré	Kali	Gaba	2014-07-13	8.37618	14.3558	342	TAS_14_1156	889	M	7	Neg
Cameroon	North	3	Tcholliré	Kali	Gaba	2014-07-13	8.37618	14.3558	342	TAS_14_1157	8810	F	7	Neg
Cameroon	North	3	Tcholliré	Kali	Gaba	2014-07-13	8.37618	14.3558	342	TAS_14_1158	8811	F	6	Neg
Cameroon	North	3	Tcholliré	Kali	Gaba	2014-07-13	8.37618	14.3558	342	TAS_14_1159	8812	F	7	Neg
Cameroon	North	3	Tcholliré	Kali	Gaba	2014-07-13	8.37618	14.3558	342	TAS_14_1160	8813	F	6	Neg
Cameroon	North	3	Tcholliré	Kali	Gaba	2014-07-13	8.37618	14.3558	342	TAS_14_1161	8814	M	7	Neg
Cameroon	North	3	Tcholliré	Kali	Gaba	2014-07-13	8.37618	14.3558	342	TAS_14_1162	8815	F	7	Neg
Cameroon	North	3	Tcholliré	Kali	Gaba	2014-07-13	8.37618	14.3558	342	TAS_14_1163	8816	F	6	Neg
Cameroon	North	3	Tcholliré	Kali	Gaba	2014-07-13	8.37618	14.3558	342	TAS_14_1164	8817	M	6	Neg
Cameroon	North	3	Tcholliré	Kali	Gaba	2014-07-13	8.37618	14.3558	342	TAS_14_1165	8818	M	6	Neg
Cameroon	North	3	Tcholliré	Kali	Gaba	2014-07-13	8.37618	14.3558	342	TAS_14_1166	8819	F	6	Neg
Cameroon	North	3	Tcholliré	Kali	Gaba	2014-07-13	8.37618	14.3558	342	TAS_14_1167	8820	F	7	Neg
Cameroon	North	3	Tcholliré	Kali	Gaba	2014-07-13	8.37618	14.3558	342	TAS_14_1168	8821	F	6	Neg
Cameroon	North	3	Tcholliré	Kali	Gaba	2014-07-13	8.37618	14.3558	342	TAS_14_1169	8822	M	6	Neg
Cameroon	North	3	Tcholliré	Kali	Gaba	2014-07-13	8.37618	14.3558	342	TAS_14_1170	8823	M	6	Neg
Cameroon	North	3	Tcholliré	Kali	Gaba	2014-07-13	8.37618	14.3558	342	TAS_14_1171	8824	F	6	Neg
Cameroon	North	3	Tcholliré	Kali	Gaba	2014-07-13	8.37618	14.3558	342	TAS_14_1172	8825	M	7	Neg
Cameroon	North	3	Tcholliré	Kali	Gaba	2014-07-13	8.37618	14.3558	342	TAS_14_1173	8826	M	6	Neg
Cameroon	North	3	Tcholliré	Kali	Gaba	2014-07-13	8.37618	14.3558	342	TAS_14_1174	8827	M	6	Neg
Cameroon	North	3	Tcholliré	Kali	Gaba	2014-07-13	8.37618	14.3558	342	TAS_14_1175	8828	F	6	Neg
Cameroon	North	3	Tcholliré	Kali	Gaba	2014-07-13	8.37618	14.3558	342	TAS_14_1176	8829	F	6	Neg
Cameroon	North	3	Tcholliré	Kali	Gaba	2014-07-13	8.37618	14.3558	342	TAS_14_1177	8830	F	7	Neg
Cameroon	North	3	Tcholliré	Kali	Gaba	2014-07-13	8.37618	14.3558	342	TAS_14_1178	8831	F	6	Neg
Cameroon	North	3	Tcholliré	Kali	Gaba	2014-07-13	8.37618	14.3558	342	TAS_14_1179	8832	F	6	Neg
Cameroon	North	3	Tcholliré	Kali	Gaba	2014-07-13	8.37618	14.3558	342	TAS_14_1180	8833	M	6	Neg
Cameroon	North	3	Tcholliré	Kali	Gaba	2014-07-13	8.37618	14.3558	342	TAS_14_1181	8834	M	6	Neg
Cameroon	North	3	Tcholliré	Kali	Gaba	2014-07-13	8.37618	14.3558	342	TAS_14_1182	8835	M	6	Neg
Cameroon	North	3	Tcholliré	Kali	Gaba	2014-07-13	8.37618	14.3558	342	TAS_14_1183	8836	M	6	Neg
Cameroon	North	3	Tcholliré	Kali	Gaba	2014-07-13	8.37618	14.3558	342	TAS_14_1184	8837	F	7	Neg
Cameroon	North	3	Tcholliré	Kali	Gaba	2014-07-13	8.37618	14.3558	342	TAS_14_1185	8838	F	7	Neg
Cameroon	North	3	Tcholliré	Kali	Gaba	2014-07-13	8.37618	14.3558	342	TAS_14_1186	8839	M	6	Neg
Cameroon	North	3	Tcholliré	Kali	Gaba	2014-07-13	8.37618	14.3558	342	TAS_14_1187	8840	F	5	Neg
Cameroon	North	3	Tcholliré	Kali	Gaba	2014-07-13	8.37618	14.3558	342	TAS_14_1188	8841	M	7	Neg
Cameroon	North	3	Tcholliré	Kali	Gaba	2014-07-13	8.37618	14.3558	342	TAS_14_1189	8842	M	7	Neg
Cameroon	North	3	Tcholliré	Kali	Gaba	2014-07-13	8.37618	14.3558	342	TAS_14_1190	8843	F	7	Neg
Cameroon	North	3	Tcholliré	Kali	Gaba	2014-07-13	8.37618	14.3558	342	TAS_14_1191	8844	F	7	Neg
Cameroon	North	3	Tcholliré	Kali	Gaba	2014-07-13	8.37618	14.3558	342	TAS_14_1192	8845	F	5	Neg
Cameroon	North	3	Tcholliré	Kali	Gaba	2014-07-13	8.37618	14.3558	342	TAS_14_1193	8846	M	6	Neg
Cameroon	North	3	Tcholliré	Kali	Gaba	2014-07-13	8.37618	14.3558	342	TAS_14_1194	8847	M	6	Neg
Cameroon	North	3	Tcholliré	Kali	Gaba	2014-07-13	8.37618	14.3558	342	TAS_14_1195	8848	M	7	Neg
Cameroon	North	3	Tcholliré	Kali	Gaba	2014-07-13	8.37618	14.3558	342	TAS_14_1196	8849	M	5	Neg
Cameroon	North	3	Tcholliré	Kali	Gaba	2014-07-13	8.37618	14.3558	342	TAS_14_1197	8850	M	6	Neg
Cameroon	North	3	Tcholliré	Kali	Kali	2014-07-13	8.37877	14.338	321	TAS_14_1198	971	M	6	Neg
Cameroon	North	3	Tcholliré	Kali	Kali	2014-07-13	8.37877	14.338	321	TAS_14_1199	972	F	6	Neg
Cameroon	North	3	Tcholliré	Kali	Kali	2014-07-13	8.37877	14.338	321	TAS_14_1200	973	M	7	Neg
Cameroon	North	3	Tcholliré	Kali	Kali	2014-07-13	8.37877	14.338	321	TAS_14_1201	974	F	6	Neg
Cameroon	North	3	Tcholliré	Kali	Kali	2014-07-13	8.37877	14.338	321	TAS_14_1202	975	F	6	Neg
Cameroon	North	3	Tcholliré	Kali	Kali	2014-07-13	8.37877	14.338	321	TAS_14_1203	976	F	6	Neg
Cameroon	North	3	Tcholliré	Kali	Kali	2014-07-13	8.37877	14.338	321	TAS_14_1204	977	F	6	Neg
Cameroon	North	3	Tcholliré	Kali	Kali	2014-07-13	8.37877	14.338	321	TAS_14_1205	978	M	6	Neg
Cameroon	North	3	Tcholliré	Kali	Kali	2014-07-13	8.37877	14.338	321	TAS_14_1206	979	F	6	Neg
Cameroon	North	3	Tcholliré	Kali	Kali	2014-07-13	8.37877	14.338	321	TAS_14_1207	9710	F	5	Neg
Cameroon	North	3	Tcholliré	Kali	Kali	2014-07-13	8.37877	14.338	321	TAS_14_1208	9711	M	6	Neg
Cameroon	North	3	Tcholliré	Kali	Kali	2014-07-13	8.37877	14.338	321	TAS_14_1209	9712	M	6	Neg
Cameroon	North	3	Tcholliré	Kali	Kali	2014-07-13	8.37877	14.338	321	TAS_14_1210	9713	F	6	Neg
Cameroon	North	3	Tcholliré	Kali	Kali	2014-07-13	8.37877	14.338	321	TAS_14_1211	9714	F	6	Neg
Cameroon	North	3	Tcholliré	Kali	Kali	2014-07-13	8.37877	14.338	321	TAS_14_1212	9715	M	6	Neg
Cameroon	North	3	Tcholliré	Kali	Kali	2014-07-13	8.37877	14.338	321	TAS_14_1213	9716	F	6	Neg
Cameroon	North	3	Tcholliré	Kali	Kali	2014-07-13	8.37877	14.338	321	TAS_14_1214	9717	M	5	Neg
Cameroon	North	3	Tcholliré	Kali	Kali	2014-07-13	8.37877	14.338	321	TAS_14_1215	9718	F	6	Neg
Cameroon	North	3	Tcholliré	Kali	Kali	2014-07-13	8.37877	14.338	321	TAS_14_1216	9719	M	6	Neg
Cameroon	North	3	Tcholliré	Kali	Kali	2014-07-13	8.37877	14.338	321	TAS_14_1217	9720	M	6	Neg
Cameroon	North	3	Tcholliré	Kali	Kali	2014-07-13	8.37877	14.338	321	TAS_14_1218	9721	M	7	Neg
Cameroon	North	3	Tcholliré	Kali	Kali	2014-07-13	8.37877	14.338	321	TAS_14_1219	9722	M	7	Neg
Cameroon	North	3	Tcholliré	Kali	Kali	2014-07-13	8.37877	14.338	321	TAS_14_1220	9723	F	6	Neg
Cameroon	North	3	Tcholliré	Kali	Kali	2014-07-13	8.37877	14.338	321	TAS_14_1221	9724	M	6	Neg
Cameroon	North	3	Tcholliré	Kali	Kali	2014-07-13	8.37877	14.338	321	TAS_14_1222	9725	F	6	Neg
Cameroon	North	3	Tcholliré	Kali	Kali	2014-07-13	8.37877	14.338	321	TAS_14_1223	9726	M	7	Neg
Cameroon	North	3	Tcholliré	Kali	Kali	2014-07-13	8.37877	14.338	321	TAS_14_1224	9727	M	6	Neg
Cameroon	North	3	Tcholliré	Kali	Kali	2014-07-13	8.37877	14.338	321	TAS_14_1225	9728	M	6	Neg
Cameroon	North	3	Tcholliré	Kali	Kali	2014-07-13	8.37877	14.338	321	TAS_14_1226	9729	M	6	Neg
Cameroon	North	3	Tcholliré	Kali	Kali	2014-07-13	8.37877	14.338	321	TAS_14_1227	9730	F	8	Neg
Cameroon	North	3	Tcholliré	Kali	Kali	2014-07-13	8.37877	14.338	321	TAS_14_1228	9731	M	7	Neg
Cameroon	North	3	Tcholliré	Kali	Kali	2014-07-13	8.37877	14.338	321	TAS_14_1229	9732	M	7	Neg
Cameroon	North	3	Tcholliré	Kali	Kali	2014-07-13	8.37877	14.338	321	TAS_14_1230	9733	M	6	Neg
Cameroon	North	3	Tcholliré	Kali	Kali	2014-07-13	8.37877	14.338	321	TAS_14_1231	9734	M	6	Neg
Cameroon	North	3	Tcholliré	Kali	Kali	2014-07-13	8.37877	14.338	321	TAS_14_1232	9735	F	7	Neg
Cameroon	North	3	Tcholliré	Kali	Kali	2014-07-13	8.37877	14.338	321	TAS_14_1233	9736	M	5	Neg
Cameroon	North	3	Tcholliré	Kali	Kali	2014-07-13	8.37877	14.338	321	TAS_14_1234	9737	M	7	Neg
Cameroon	North	3	Tcholliré	Kali	Kali	2014-07-13	8.37877	14.338	321	TAS_14_1235	9738	M	6	Neg
Cameroon	North	3	Tcholliré	Kali	Kali	2014-07-13	8.37877	14.338	321	TAS_14_1236	9739	M	7	Neg
Cameroon	North	3	Tcholliré	Kali	Kali	2014-07-13	8.37877	14.338	321	TAS_14_1237	9740	F	5	Neg
Cameroon	North	3	Tcholliré	Kali	Kali	2014-07-13	8.37877	14.338	321	TAS_14_1238	9741	F	5	Neg
Cameroon	North	3	Tcholliré	Kali	Kali	2014-07-13	8.37877	14.338	321	TAS_14_1239	9742	M	6	Neg
Cameroon	North	3	Tcholliré	Kali	Kali	2014-07-13	8.37877	14.338	321	TAS_14_1240	9743	M	7	Neg
Cameroon	North	3	Tcholliré	Kali	Kali	2014-07-13	8.37877	14.338	321	TAS_14_1241	9744	M	5	Neg
Cameroon	North	3	Tcholliré	Kali	Kali	2014-07-13	8.37877	14.338	321	TAS_14_1242	9745	M	6	Neg
Cameroon	North	3	Tcholliré	Kali	Laboun	2014-07-13	8.38805	14.2697	335	TAS_14_1243	981	M	7	Neg
Cameroon	North	3	Tcholliré	Kali	Laboun	2014-07-13	8.38805	14.2697	335	TAS_14_1244	982	F	6	Neg
Cameroon	North	3	Tcholliré	Kali	Laboun	2014-07-13	8.38805	14.2697	335	TAS_14_1245	983	M	6	Neg
Cameroon	North	3	Tcholliré	Kali	Laboun	2014-07-13	8.38805	14.2697	335	TAS_14_1246	984	F	7	Neg
Cameroon	North	3	Tcholliré	Kali	Laboun	2014-07-13	8.38805	14.2697	335	TAS_14_1247	985	M	7	Neg
Cameroon	North	3	Tcholliré	Kali	Laboun	2014-07-13	8.38805	14.2697	335	TAS_14_1248	986	F	6	Neg
Cameroon	North	3	Tcholliré	Kali	Laboun	2014-07-13	8.38805	14.2697	335	TAS_14_1249	987	M	6	Neg
Cameroon	North	3	Tcholliré	Kali	Laboun	2014-07-13	8.38805	14.2697	335	TAS_14_1250	988	F	6	Neg
Cameroon	North	3	Tcholliré	Kali	Laboun	2014-07-13	8.38805	14.2697	335	TAS_14_1251	989	M	7	Neg
Cameroon	North	3	Tcholliré	Kali	Laboun	2014-07-13	8.38805	14.2697	335	TAS_14_1252	9810	F	6	Neg
Cameroon	North	3	Tcholliré	Kali	Laboun	2014-07-13	8.38805	14.2697	335	TAS_14_1253	9811	F	7	Neg
Cameroon	North	3	Tcholliré	Kali	Laboun	2014-07-13	8.38805	14.2697	335	TAS_14_1254	9812	M	6	Neg
Cameroon	North	3	Tcholliré	Kali	Laboun	2014-07-13	8.38805	14.2697	335	TAS_14_1255	9813	M	6	Neg
Cameroon	North	3	Tcholliré	Kali	Laboun	2014-07-13	8.38805	14.2697	335	TAS_14_1256	9814	F	7	Neg
Cameroon	North	3	Tcholliré	Kali	Laboun	2014-07-13	8.38805	14.2697	335	TAS_14_1257	9815	M	6	Neg
Cameroon	North	3	Tcholliré	Kali	Laboun	2014-07-13	8.38805	14.2697	335	TAS_14_1258	9816	M	7	Neg
Cameroon	North	3	Tcholliré	Kali	Laboun	2014-07-13	8.38805	14.2697	335	TAS_14_1259	9817	F	6	Neg
Cameroon	North	3	Tcholliré	Kali	Laboun	2014-07-13	8.38805	14.2697	335	TAS_14_1260	9818	F	6	Neg
Cameroon	North	3	Tcholliré	Kali	Laboun	2014-07-13	8.38805	14.2697	335	TAS_14_1261	9819	F	6	Neg
Cameroon	North	3	Tcholliré	Kali	Laboun	2014-07-13	8.38805	14.2697	335	TAS_14_1262	9820	M	6	Neg
Cameroon	North	3	Tcholliré	Kali	Laboun	2014-07-13	8.38805	14.2697	335	TAS_14_1263	9821	M	6	Neg
Cameroon	North	3	Tcholliré	Kali	Laboun	2014-07-13	8.38805	14.2697	335	TAS_14_1264	9822	M	6	Neg
Cameroon	North	3	Tcholliré	Kali	Laboun	2014-07-13	8.38805	14.2697	335	TAS_14_1265	9823	F	5	Neg
Cameroon	North	3	Tcholliré	Kali	Laboun	2014-07-13	8.38805	14.2697	335	TAS_14_1266	9824	F	5	Neg
Cameroon	North	3	Tcholliré	Kali	Laboun	2014-07-13	8.38805	14.2697	335	TAS_14_1267	9825	F	7	Neg
Cameroon	North	3	Tcholliré	Kali	Laboun	2014-07-13	8.38805	14.2697	335	TAS_14_1268	9826	F	6	Neg
Cameroon	North	3	Tcholliré	Kali	Laboun	2014-07-13	8.38805	14.2697	335	TAS_14_1269	9827	F	7	Neg
Cameroon	North	3	Tcholliré	Kali	Laboun	2014-07-13	8.38805	14.2697	335	TAS_14_1270	9828	M	7	Neg
Cameroon	North	3	Tcholliré	Kali	Laboun	2014-07-13	8.38805	14.2697	335	TAS_14_1271	9829	M	6	Neg
Cameroon	North	3	Tcholliré	Kali	Laboun	2014-07-13	8.38805	14.2697	335	TAS_14_1272	9830	M	6	Neg
Cameroon	North	3	Tcholliré	Kali	Laboun	2014-07-13	8.38805	14.2697	335	TAS_14_1273	9831	M	7	Neg
Cameroon	North	3	Tcholliré	Kali	Laboun	2014-07-13	8.38805	14.2697	335	TAS_14_1274	9832	M	6	Neg
Cameroon	North	3	Tcholliré	Kali	Laboun	2014-07-13	8.38805	14.2697	335	TAS_14_1275	9833	F	5	Neg
Cameroon	North	3	Tcholliré	Kali	Laboun	2014-07-13	8.38805	14.2697	335	TAS_14_1276	9834	F	7	Neg
Cameroon	North	3	Tcholliré	Kali	Laboun	2014-07-13	8.38805	14.2697	335	TAS_14_1277	9835	F	7	Neg
Cameroon	North	3	Tcholliré	Kali	Laboun	2014-07-13	8.38805	14.2697	335	TAS_14_1278	9836	F	6	Neg
Cameroon	North	3	Tcholliré	Kali	Laboun	2014-07-13	8.38805	14.2697	335	TAS_14_1279	9837	F	6	Neg
Cameroon	North	3	Tcholliré	Kali	Laboun	2014-07-13	8.38805	14.2697	335	TAS_14_1280	9838	F	6	Neg
Cameroon	North	3	Tcholliré	Kali	Laboun	2014-07-13	8.38805	14.2697	335	TAS_14_1281	9839	M	6	Neg
Cameroon	North	3	Tcholliré	Kali	Laboun	2014-07-13	8.38805	14.2697	335	TAS_14_1282	9840	M	7	Neg
Cameroon	North	3	Tcholliré	Kali	Laboun	2014-07-13	8.38805	14.2697	335	TAS_14_1283	9841	F	6	Neg
Cameroon	North	3	Tcholliré	Kali	Laboun	2014-07-13	8.38805	14.2697	335	TAS_14_1284	9842	M	6	Neg
Cameroon	North	3	Tcholliré	Kali	Laboun	2014-07-13	8.38805	14.2697	335	TAS_14_1285	9843	M	6	Neg
Cameroon	North	3	Tcholliré	Kali	Laboun	2014-07-13	8.38805	14.2697	335	TAS_14_1286	9844	M	6	Neg
Cameroon	North	3	Tcholliré	Kali	Laboun	2014-07-13	8.38805	14.2697	335	TAS_14_1287	9845	M	5	Neg
Cameroon	North	3	Tcholliré	Kali	Laboun	2014-07-13	8.38805	14.2697	335	TAS_14_1288	9846	F	5	Neg
Cameroon	North	3	Tcholliré	Kali	Laboun	2014-07-13	8.38805	14.2697	335	TAS_14_1289	9847	M	6	Neg
Cameroon	North	3	Tcholliré	Kali	Laboun	2014-07-13	8.38805	14.2697	335	TAS_14_1290	9848	F	5	Neg
Cameroon	North	3	Tcholliré	Kali	Laboun	2014-07-13	8.38805	14.2697	335	TAS_14_1291	9849	M	5	Neg
Cameroon	North	3	Tcholliré	Kali	Laboun	2014-07-13	8.38805	14.2697	335	TAS_14_1292	9850	M	5	Neg
Cameroon	North	3	Tcholliré	Kali	Laboun	2014-07-13	8.38805	14.2697	335	TAS_14_1293	9851	F	5	Neg
Cameroon	North	3	Tcholliré	Kali	Laboun	2014-07-13	8.38805	14.2697	335	TAS_14_1294	9852	M	5	Neg
Cameroon	North	3	Tcholliré	Kali	Laboun	2014-07-13	8.38805	14.2697	335	TAS_14_1295	9853	F	5	Neg
Cameroon	North	3	Tcholliré	Kali	Laboun	2014-07-13	8.38805	14.2697	335	TAS_14_1296	9854	F	5	Neg
Cameroon	North	3	Tcholliré	Kali	Laboun	2014-07-13	8.38805	14.2697	335	TAS_14_1297	9855	M	8	Neg
Cameroon	North	3	Tcholliré	Kali	Laboun	2014-07-13	8.38805	14.2697	335	TAS_14_1298	9856	F	6	Neg
Cameroon	North	3	Tcholliré	Kali	Laboun	2014-07-13	8.38805	14.2697	335	TAS_14_1299	9857	F	7	Neg
Cameroon	North	3	Tcholliré	Kali	Laboun	2014-07-13	8.38805	14.2697	335	TAS_14_1300	9858	F	6	Neg
Cameroon	North	3	Tcholliré	Kali	Laboun	2014-07-13	8.38805	14.2697	335	TAS_14_1301	9859	F	7	Neg
Cameroon	North	3	Tcholliré	Kali	Laboun	2014-07-13	8.38805	14.2697	335	TAS_14_1302	9860	M	7	Neg
Cameroon	North	3	Tcholliré	Kali	Laboun	2014-07-13	8.38805	14.2697	335	TAS_14_1303	9861	M	7	Neg
Cameroon	North	3	Tcholliré	Kali	Laboun	2014-07-13	8.38805	14.2697	335	TAS_14_1304	9862	F	6	Neg
Cameroon	North	3	Tcholliré	Ntam	Gouga	2014-07-14	8.36809	14.4318	331	TAS_14_1305	921	F	6	Neg
Cameroon	North	3	Tcholliré	Ntam	Gouga	2014-07-14	8.36809	14.4318	331	TAS_14_1306	922	F	6	Neg
Cameroon	North	3	Tcholliré	Ntam	Gouga	2014-07-14	8.36809	14.4318	331	TAS_14_1307	923	M	7	Neg
Cameroon	North	3	Tcholliré	Ntam	Gouga	2014-07-14	8.36809	14.4318	331	TAS_14_1308	924	F	6	Neg
Cameroon	North	3	Tcholliré	Ntam	Gouga	2014-07-14	8.36809	14.4318	331	TAS_14_1309	925	M	7	Neg
Cameroon	North	3	Tcholliré	Ntam	Gouga	2014-07-14	8.36809	14.4318	331	TAS_14_1310	926	F	6	Neg
Cameroon	North	3	Tcholliré	Ntam	Gouga	2014-07-14	8.36809	14.4318	331	TAS_14_1311	927	M	6	Neg
Cameroon	North	3	Tcholliré	Ntam	Gouga	2014-07-14	8.36809	14.4318	331	TAS_14_1312	928	M	6	Neg
Cameroon	North	3	Tcholliré	Ntam	Gouga	2014-07-14	8.36809	14.4318	331	TAS_14_1313	929	F	7	Neg
Cameroon	North	3	Tcholliré	Ntam	Gouga	2014-07-14	8.36809	14.4318	331	TAS_14_1314	9210	M	5	Neg
Cameroon	North	3	Tcholliré	Ntam	Gouga	2014-07-14	8.36809	14.4318	331	TAS_14_1315	9211	M	6	Neg
Cameroon	North	3	Tcholliré	Ntam	Gouga	2014-07-14	8.36809	14.4318	331	TAS_14_1316	9212	F	5	Neg
Cameroon	North	3	Tcholliré	Ntam	Gouga	2014-07-14	8.36809	14.4318	331	TAS_14_1317	9213	M	6	Neg
Cameroon	North	3	Tcholliré	Ntam	Gouga	2014-07-14	8.36809	14.4318	331	TAS_14_1318	9214	F	5	Neg
Cameroon	North	3	Tcholliré	Ntam	Gouga	2014-07-14	8.36809	14.4318	331	TAS_14_1319	9215	F	5	Neg
Cameroon	North	3	Tcholliré	Ntam	Gouga	2014-07-14	8.36809	14.4318	331	TAS_14_1320	9216	F	6	Neg
Cameroon	North	3	Tcholliré	Ntam	Gouga	2014-07-14	8.36809	14.4318	331	TAS_14_1321	9217	M	5	Neg
Cameroon	North	3	Tcholliré	Ntam	Gouga	2014-07-14	8.36809	14.4318	331	TAS_14_1322	9218	F	7	Neg
Cameroon	North	3	Tcholliré	Ntam	Gouga	2014-07-14	8.36809	14.4318	331	TAS_14_1323	9219	M	5	Neg
Cameroon	North	3	Tcholliré	Ntam	Gouga	2014-07-14	8.36809	14.4318	331	TAS_14_1324	9220	M	5	Neg
Cameroon	North	3	Tcholliré	Ntam	Gouga	2014-07-14	8.36809	14.4318	331	TAS_14_1325	9221	F	6	Neg
Cameroon	North	3	Tcholliré	Ntam	Gouga	2014-07-14	8.36809	14.4318	331	TAS_14_1326	9222	M	7	Neg
Cameroon	North	3	Tcholliré	Ntam	Gouga	2014-07-14	8.36809	14.4318	331	TAS_14_1327	9223	F	7	Neg
Cameroon	North	3	Tcholliré	Ntam	Gouga	2014-07-14	8.36809	14.4318	331	TAS_14_1328	9224	M	7	Neg
Cameroon	North	3	Tcholliré	Ntam	Gouga	2014-07-14	8.36809	14.4318	331	TAS_14_1329	9225	M	7	Neg
Cameroon	North	3	Tcholliré	Ntam	Gouga	2014-07-14	8.36809	14.4318	331	TAS_14_1330	9226	M	7	Neg
Cameroon	North	3	Tcholliré	Ntam	Gouga	2014-07-14	8.36809	14.4318	331	TAS_14_1331	9227	M	7	Neg
Cameroon	North	3	Tcholliré	Ntam	Gouga	2014-07-14	8.36809	14.4318	331	TAS_14_1332	9228	F	5	Neg
Cameroon	North	3	Tcholliré	Ntam	Gouga	2014-07-14	8.36809	14.4318	331	TAS_14_1333	9229	F	6	Neg
Cameroon	North	3	Tcholliré	Ntam	Gouga	2014-07-14	8.36809	14.4318	331	TAS_14_1334	9230	M	6	Neg
Cameroon	North	3	Tcholliré	Ntam	Gouga	2014-07-14	8.36809	14.4318	331	TAS_14_1335	9231	F	7	Neg
Cameroon	North	3	Tcholliré	Ntam	Gouga	2014-07-14	8.36809	14.4318	331	TAS_14_1336	9232	F	7	Neg
Cameroon	North	3	Tcholliré	Ntam	Gouga	2014-07-14	8.36809	14.4318	331	TAS_14_1337	9233	F	6	Neg
Cameroon	North	3	Tcholliré	Ntam	Gouga	2014-07-14	8.36809	14.4318	331	TAS_14_1338	9234	F	6	Neg
Cameroon	North	3	Tcholliré	Ntam	Gouga	2014-07-14	8.36809	14.4318	331	TAS_14_1339	9235	M	6	Neg
Cameroon	North	3	Tcholliré	Ntam	Gouga	2014-07-14	8.36809	14.4318	331	TAS_14_1340	9236	M	7	Neg
Cameroon	North	3	Tcholliré	Ntam	Gouga	2014-07-14	8.36809	14.4318	331	TAS_14_1341	9237	M	5	Neg
Cameroon	North	3	Tcholliré	Ntam	Gouga	2014-07-14	8.36809	14.4318	331	TAS_14_1342	9238	M	7	Neg
Cameroon	North	3	Tcholliré	Ntam	Gouga	2014-07-14	8.36809	14.4318	331	TAS_14_1343	9239	M	5	Neg
Cameroon	North	3	Tcholliré	Ntam	Koum	2014-07-14	8.38146	14.513	369	TAS_14_1344	931	M	5	Neg
Cameroon	North	3	Tcholliré	Ntam	Koum	2014-07-14	8.38146	14.513	369	TAS_14_1345	932	M	5	Neg
Cameroon	North	3	Tcholliré	Ntam	Koum	2014-07-14	8.38146	14.513	369	TAS_14_1346	933	F	6	Neg
Cameroon	North	3	Tcholliré	Ntam	Koum	2014-07-14	8.38146	14.513	369	TAS_14_1347	934	M	5	Neg
Cameroon	North	3	Tcholliré	Ntam	Koum	2014-07-14	8.38146	14.513	369	TAS_14_1348	935	M	7	Neg
Cameroon	North	3	Tcholliré	Ntam	Koum	2014-07-14	8.38146	14.513	369	TAS_14_1349	936	F	6	Neg
Cameroon	North	3	Tcholliré	Ntam	Koum	2014-07-14	8.38146	14.513	369	TAS_14_1350	937	F	5	Neg
Cameroon	North	3	Tcholliré	Ntam	Koum	2014-07-14	8.38146	14.513	369	TAS_14_1351	938	F	6	Neg
Cameroon	North	3	Tcholliré	Ntam	Koum	2014-07-14	8.38146	14.513	369	TAS_14_1352	939	M	5	Neg
Cameroon	North	3	Tcholliré	Ntam	Koum	2014-07-14	8.38146	14.513	369	TAS_14_1353	9310	M	7	Neg
Cameroon	North	3	Tcholliré	Ntam	Koum	2014-07-14	8.38146	14.513	369	TAS_14_1354	9311	M	5	Neg
Cameroon	North	3	Tcholliré	Ntam	Koum	2014-07-14	8.38146	14.513	369	TAS_14_1355	9312	F	7	Neg
Cameroon	North	3	Tcholliré	Ntam	Koum	2014-07-14	8.38146	14.513	369	TAS_14_1356	9313	M	5	Neg
Cameroon	North	3	Tcholliré	Ntam	Koum	2014-07-14	8.38146	14.513	369	TAS_14_1357	9314	F	6	Neg
Cameroon	North	3	Tcholliré	Ntam	Koum	2014-07-14	8.38146	14.513	369	TAS_14_1358	9315	F	6	Neg
Cameroon	North	3	Tcholliré	Ntam	Koum	2014-07-14	8.38146	14.513	369	TAS_14_1359	9316	M	5	Neg
Cameroon	North	3	Tcholliré	Ntam	Koum	2014-07-14	8.38146	14.513	369	TAS_14_1360	9317	M	5	Neg
Cameroon	North	3	Tcholliré	Ntam	Koum	2014-07-14	8.38146	14.513	369	TAS_14_1361	9318	M	5	Neg
Cameroon	North	3	Tcholliré	Ntam	Koum	2014-07-14	8.38146	14.513	369	TAS_14_1362	9319	F	6	Neg
Cameroon	North	3	Tcholliré	Ntam	Koum	2014-07-14	8.38146	14.513	369	TAS_14_1363	9320	F	6	Neg
Cameroon	North	3	Tcholliré	Ntam	Koum	2014-07-14	8.38146	14.513	369	TAS_14_1364	9321	F	6	Neg
Cameroon	North	3	Tcholliré	Ntam	Koum	2014-07-14	8.38146	14.513	369	TAS_14_1365	9322	F	6	Neg
Cameroon	North	3	Tcholliré	Ntam	Koum	2014-07-14	8.38146	14.513	369	TAS_14_1366	9323	M	5	Neg
Cameroon	North	3	Tcholliré	Ntam	Koum	2014-07-14	8.38146	14.513	369	TAS_14_1367	9324	F	6	Neg
Cameroon	North	3	Tcholliré	Ntam	Koum	2014-07-14	8.38146	14.513	369	TAS_14_1368	9325	F	6	Neg
Cameroon	North	3	Tcholliré	Ntam	Koum	2014-07-14	8.38146	14.513	369	TAS_14_1369	9326	F	6	Neg
Cameroon	North	3	Tcholliré	Ntam	Koum	2014-07-14	8.38146	14.513	369	TAS_14_1370	9327	M	5	Neg
Cameroon	North	3	Tcholliré	Ntam	Koum	2014-07-14	8.38146	14.513	369	TAS_14_1371	9328	F	5	Neg
Cameroon	North	3	Tcholliré	Ntam	Koum	2014-07-14	8.38146	14.513	369	TAS_14_1372	9329	M	6	Neg
Cameroon	North	3	Tcholliré	Ntam	Koum	2014-07-14	8.38146	14.513	369	TAS_14_1373	9330	M	6	Neg
Cameroon	North	3	Tcholliré	Ntam	Koum	2014-07-14	8.38146	14.513	369	TAS_14_1374	9331	M	6	Neg
Cameroon	North	3	Tcholliré	Ntam	Koum	2014-07-14	8.38146	14.513	369	TAS_14_1375	9332	M	5	Neg
Cameroon	North	3	Tcholliré	Ntam	Koum	2014-07-14	8.38146	14.513	369	TAS_14_1376	9333	F	6	Neg
Cameroon	North	3	Tcholliré	Ntam	Koum	2014-07-14	8.38146	14.513	369	TAS_14_1377	9334	M	7	Neg
Cameroon	North	3	Tcholliré	Ntam	Koum	2014-07-14	8.38146	14.513	369	TAS_14_1378	9335	M	6	Neg
Cameroon	North	3	Tcholliré	Ntam	Koum	2014-07-14	8.38146	14.513	369	TAS_14_1379	9336	M	7	Neg
Cameroon	North	3	Tcholliré	Ntam	Koum	2014-07-14	8.38146	14.513	369	TAS_14_1380	9337	F	6	Neg
Cameroon	North	3	Tcholliré	Ntam	Koum	2014-07-14	8.38146	14.513	369	TAS_14_1381	9338	M	5	Neg
Cameroon	North	3	Tcholliré	Ntam	Koum	2014-07-14	8.38146	14.513	369	TAS_14_1382	9339	F	6	Neg
Cameroon	North	3	Tcholliré	Ntam	Koum	2014-07-14	8.38146	14.513	369	TAS_14_1383	9340	M	6	Neg
Cameroon	North	3	Tcholliré	Ntam	Koum	2014-07-14	8.38146	14.513	369	TAS_14_1384	9341	F	6	Neg
Cameroon	North	3	Tcholliré	Ntam	Koum	2014-07-14	8.38146	14.513	369	TAS_14_1385	9342	M	6	Neg
Cameroon	North	3	Tcholliré	Ntam	Koum	2014-07-14	8.38146	14.513	369	TAS_14_1386	9343	F	6	Neg
Cameroon	North	3	Tcholliré	Ntam	Koum	2014-07-14	8.38146	14.513	369	TAS_14_1387	9344	F	6	Neg
Cameroon	North	3	Tcholliré	Ntam	Koum	2014-07-14	8.38146	14.513	369	TAS_14_1388	9345	F	6	Neg
Cameroon	North	3	Tcholliré	Ntam	Koum	2014-07-14	8.38146	14.513	369	TAS_14_1389	9346	F	6	Neg
Cameroon	North	3	Tcholliré	Ntam	Koum	2014-07-14	8.38146	14.513	369	TAS_14_1390	9347	F	5	Neg
Cameroon	North	3	Tcholliré	Ntam	Koum	2014-07-14	8.38146	14.513	369	TAS_14_1391	9348	F	6	Neg
Cameroon	North	3	Tcholliré	Ntam	Koum	2014-07-14	8.38146	14.513	369	TAS_14_1392	9349	F	7	Neg
Cameroon	North	3	Tcholliré	Ntam	Koum	2014-07-14	8.38146	14.513	369	TAS_14_1393	9350	F	7	Neg
Cameroon	North	3	Tcholliré	Ntam	Koum	2014-07-14	8.38146	14.513	369	TAS_14_1394	9351	M	8	Neg
Cameroon	North	3	Tcholliré	Ntam	Koum	2014-07-14	8.38146	14.513	369	TAS_14_1395	9352	M	7	Neg
Cameroon	North	3	Tcholliré	Ntam	Koum	2014-07-14	8.38146	14.513	369	TAS_14_1396	9353	M	6	Neg
Cameroon	North	3	Tcholliré	Ntam	Koum	2014-07-14	8.38146	14.513	369	TAS_14_1397	9354	M	7	Neg
Cameroon	North	3	Tcholliré	Ntam	Koum	2014-07-14	8.38146	14.513	369	TAS_14_1398	9355	F	7	Neg
Cameroon	North	3	Tcholliré	Ntam	Koum	2014-07-14	8.38146	14.513	369	TAS_14_1399	9356	M	7	Neg
Cameroon	North	3	Tcholliré	Ntam	Koum	2014-07-14	8.38146	14.513	369	TAS_14_1400	9357	F	7	Neg
Cameroon	North	3	Tcholliré	Ntam	Koum	2014-07-14	8.38146	14.513	369	TAS_14_1401	9358	F	7	Neg
Cameroon	North	3	Tcholliré	Ntam	Koum	2014-07-14	8.38146	14.513	369	TAS_14_1402	9359	F	6	Neg
Cameroon	North	3	Tcholliré	Ntam	Koum	2014-07-14	8.38146	14.513	369	TAS_14_1403	9360	M	6	Neg
Cameroon	North	3	Tcholliré	Ntam	Koum	2014-07-14	8.38146	14.513	369	TAS_14_1404	9361	M	6	Neg
Cameroon	North	3	Tcholliré	Ntam	Koum	2014-07-14	8.38146	14.513	369	TAS_14_1405	9362	M	6	Neg
Cameroon	North	3	Tcholliré	Ntam	Koum	2014-07-14	8.38146	14.513	369	TAS_14_1406	9363	M	6	Neg
Cameroon	North	3	Tcholliré	Ntam	Koum	2014-07-14	8.38146	14.513	369	TAS_14_1407	9364	M	6	Neg
Cameroon	North	3	Tcholliré	Ntam	Koum	2014-07-14	8.38146	14.513	369	TAS_14_1408	9365	M	5	Neg
Cameroon	North	3	Tcholliré	Madingring	Djemadjou 2	2014-07-15	8.48456	15.1372	513	TAS_14_1409	901	M	7	Neg
Cameroon	North	3	Tcholliré	Madingring	Djemadjou 2	2014-07-15	8.48456	15.1372	513	TAS_14_1410	902	M	7	Neg
Cameroon	North	3	Tcholliré	Madingring	Djemadjou 2	2014-07-15	8.48456	15.1372	513	TAS_14_1411	903	F	6	Neg
Cameroon	North	3	Tcholliré	Madingring	Djemadjou 2	2014-07-15	8.48456	15.1372	513	TAS_14_1412	904	M	7	Neg
Cameroon	North	3	Tcholliré	Madingring	Djemadjou 2	2014-07-15	8.48456	15.1372	513	TAS_14_1413	905	F	7	Neg
Cameroon	North	3	Tcholliré	Madingring	Djemadjou 2	2014-07-15	8.48456	15.1372	513	TAS_14_1414	906	F	7	Neg
Cameroon	North	3	Tcholliré	Madingring	Djemadjou 2	2014-07-15	8.48456	15.1372	513	TAS_14_1415	907	F	6	Neg
Cameroon	North	3	Tcholliré	Madingring	Djemadjou 2	2014-07-15	8.48456	15.1372	513	TAS_14_1416	908	M	7	Neg
Cameroon	North	3	Tcholliré	Madingring	Djemadjou 2	2014-07-15	8.48456	15.1372	513	TAS_14_1417	909	F	6	Neg
Cameroon	North	3	Tcholliré	Madingring	Djemadjou 2	2014-07-15	8.48456	15.1372	513	TAS_14_1418	9010	F	7	Neg
Cameroon	North	3	Tcholliré	Madingring	Djemadjou 2	2014-07-15	8.48456	15.1372	513	TAS_14_1419	9011	F	7	Neg
Cameroon	North	3	Tcholliré	Madingring	Djemadjou 2	2014-07-15	8.48456	15.1372	513	TAS_14_1420	9012	F	6	Neg
Cameroon	North	3	Tcholliré	Madingring	Djemadjou 2	2014-07-15	8.48456	15.1372	513	TAS_14_1421	9013	M	6	Neg
Cameroon	North	3	Tcholliré	Madingring	Djemadjou 2	2014-07-15	8.48456	15.1372	513	TAS_14_1422	9014	M	6	Neg
Cameroon	North	3	Tcholliré	Madingring	Djemadjou 2	2014-07-15	8.48456	15.1372	513	TAS_14_1423	9015	M	6	Neg
Cameroon	North	3	Tcholliré	Madingring	Djemadjou 2	2014-07-15	8.48456	15.1372	513	TAS_14_1424	9016	F	7	Neg
Cameroon	North	3	Tcholliré	Madingring	Djemadjou 2	2014-07-15	8.48456	15.1372	513	TAS_14_1425	9017	M	6	Neg
Cameroon	North	3	Tcholliré	Madingring	Djemadjou 2	2014-07-15	8.48456	15.1372	513	TAS_14_1426	9018	M	7	Neg
Cameroon	North	3	Tcholliré	Madingring	Djemadjou 2	2014-07-15	8.48456	15.1372	513	TAS_14_1427	9019	M	5	Neg
Cameroon	North	3	Tcholliré	Madingring	Djemadjou 2	2014-07-15	8.48456	15.1372	513	TAS_14_1428	9020	F	6	Neg
Cameroon	North	3	Tcholliré	Madingring	Djemadjou 2	2014-07-15	8.48456	15.1372	513	TAS_14_1429	9021	M	7	Neg
Cameroon	North	3	Tcholliré	Madingring	Djemadjou 2	2014-07-15	8.48456	15.1372	513	TAS_14_1430	9022	M	6	Neg
Cameroon	North	3	Tcholliré	Madingring	Djemadjou 2	2014-07-15	8.48456	15.1372	513	TAS_14_1431	9023	M	5	Neg
Cameroon	North	3	Tcholliré	Madingring	Djemadjou 2	2014-07-15	8.48456	15.1372	513	TAS_14_1432	9024	M	6	Neg
Cameroon	North	3	Tcholliré	Madingring	Djemadjou 2	2014-07-15	8.48456	15.1372	513	TAS_14_1433	9025	M	6	Neg
Cameroon	North	3	Tcholliré	Madingring	Djemadjou 2	2014-07-15	8.48456	15.1372	513	TAS_14_1434	9026	M	7	Neg
Cameroon	North	3	Tcholliré	Madingring	Djemadjou 2	2014-07-15	8.48456	15.1372	513	TAS_14_1435	9027	M	6	Neg
Cameroon	North	3	Tcholliré	Madingring	Djemadjou 2	2014-07-15	8.48456	15.1372	513	TAS_14_1436	9028	F	7	Neg
Cameroon	North	3	Tcholliré	Madingring	Djemadjou 2	2014-07-15	8.48456	15.1372	513	TAS_14_1437	9029	M	7	Neg
Cameroon	North	3	Tcholliré	Madingring	Djemadjou 2	2014-07-15	8.48456	15.1372	513	TAS_14_1438	9030	M	6	Neg
Cameroon	North	3	Tcholliré	Madingring	Djemadjou 2	2014-07-15	8.48456	15.1372	513	TAS_14_1439	9031	M	6	Neg
Cameroon	North	3	Tcholliré	Madingring	Djemadjou 2	2014-07-15	8.48456	15.1372	513	TAS_14_1440	9032	F	6	Neg
Cameroon	North	3	Tcholliré	Madingring	Djemadjou 2	2014-07-15	8.48456	15.1372	513	TAS_14_1441	9033	F	7	Neg
Cameroon	North	3	Tcholliré	Madingring	Djemadjou 2	2014-07-15	8.48456	15.1372	513	TAS_14_1442	9034	F	7	Neg
Cameroon	North	3	Tcholliré	Madingring	Djemadjou 2	2014-07-15	8.48456	15.1372	513	TAS_14_1443	9035	F	6	Neg
Cameroon	North	3	Tcholliré	Madingring	Djemadjou 2	2014-07-15	8.48456	15.1372	513	TAS_14_1444	9036	M	6	Neg
Cameroon	North	3	Tcholliré	Madingring	Djemadjou 2	2014-07-15	8.48456	15.1372	513	TAS_14_1445	9037	M	7	Neg
Cameroon	North	3	Tcholliré	Madingring	Djemadjou 2	2014-07-15	8.48456	15.1372	513	TAS_14_1446	9038	M	7	Neg
Cameroon	North	3	Tcholliré	Madingring	Djemadjou 2	2014-07-15	8.48456	15.1372	513	TAS_14_1447	9039	F	7	Neg
Cameroon	North	3	Tcholliré	Madingring	Djemadjou 2	2014-07-15	8.48456	15.1372	513	TAS_14_1448	9040	M	6	Neg
Cameroon	North	3	Tcholliré	Madingring	Djemadjou 2	2014-07-15	8.48456	15.1372	513	TAS_14_1449	9041	M	6	Neg
Cameroon	North	3	Tcholliré	Madingring	Djemadjou 2	2014-07-15	8.48456	15.1372	513	TAS_14_1450	9042	M	6	Neg
Cameroon	North	3	Tcholliré	Madingring	Djemadjou 2	2014-07-15	8.48456	15.1372	513	TAS_14_1451	9043	M	7	Neg
Cameroon	North	3	Tcholliré	Madingring	Djemadjou 2	2014-07-15	8.48456	15.1372	513	TAS_14_1452	9044	F	7	Neg
Cameroon	North	3	Tcholliré	Madingring	Djemadjou 2	2014-07-15	8.48456	15.1372	513	TAS_14_1453	9045	M	7	Neg
Cameroon	North	3	Tcholliré	Madingring	Djemadjou 2	2014-07-15	8.48456	15.1372	513	TAS_14_1454	9046	M	6	Neg
Cameroon	North	3	Tcholliré	Madingring	Djemadjou 2	2014-07-15	8.48456	15.1372	513	TAS_14_1455	9047	M	6	Neg
Cameroon	North	3	Tcholliré	Madingring	Djemadjou 2	2014-07-15	8.48456	15.1372	513	TAS_14_1456	9048	M	6	Neg
Cameroon	North	3	Tcholliré	Madingring	Djemadjou 2	2014-07-15	8.48456	15.1372	513	TAS_14_1457	9049	M	6	Neg
Cameroon	North	3	Tcholliré	Madingring	Djemadjou 2	2014-07-15	8.48456	15.1372	513	TAS_14_1458	9050	M	7	Neg
Cameroon	North	3	Tcholliré	Madingring	Madingring 2	2014-07-15	8.45581	15.005	447	TAS_14_1459	891	M	7	Neg
Cameroon	North	3	Tcholliré	Madingring	Madingring 2	2014-07-15	8.45581	15.005	447	TAS_14_1460	892	F	7	Neg
Cameroon	North	3	Tcholliré	Madingring	Madingring 2	2014-07-15	8.45581	15.005	447	TAS_14_1461	893	F	6	Neg
Cameroon	North	3	Tcholliré	Madingring	Madingring 2	2014-07-15	8.45581	15.005	447	TAS_14_1462	894	F	6	Neg
Cameroon	North	3	Tcholliré	Madingring	Madingring 2	2014-07-15	8.45581	15.005	447	TAS_14_1463	895	F	7	Neg
Cameroon	North	3	Tcholliré	Madingring	Madingring 2	2014-07-15	8.45581	15.005	447	TAS_14_1464	896	M	6	Neg
Cameroon	North	3	Tcholliré	Madingring	Madingring 2	2014-07-15	8.45581	15.005	447	TAS_14_1465	897	M	6	Neg
Cameroon	North	3	Tcholliré	Madingring	Madingring 2	2014-07-15	8.45581	15.005	447	TAS_14_1466	898	M	7	Neg
Cameroon	North	3	Tcholliré	Madingring	Madingring 2	2014-07-15	8.45581	15.005	447	TAS_14_1467	899	M	7	Neg
Cameroon	North	3	Tcholliré	Madingring	Madingring 2	2014-07-15	8.45581	15.005	447	TAS_14_1468	8910	F	6	Neg
Cameroon	North	3	Tcholliré	Madingring	Madingring 2	2014-07-15	8.45581	15.005	447	TAS_14_1469	8911	M	7	Neg
Cameroon	North	3	Tcholliré	Madingring	Madingring 2	2014-07-15	8.45581	15.005	447	TAS_14_1470	8912	F	6	Neg
Cameroon	North	3	Tcholliré	Madingring	Madingring 2	2014-07-15	8.45581	15.005	447	TAS_14_1471	8913	F	7	Neg
Cameroon	North	3	Tcholliré	Madingring	Madingring 2	2014-07-15	8.45581	15.005	447	TAS_14_1472	8914	F	6	Neg
Cameroon	North	3	Tcholliré	Madingring	Madingring 2	2014-07-15	8.45581	15.005	447	TAS_14_1473	8915	M	6	Neg
Cameroon	North	3	Tcholliré	Madingring	Madingring 2	2014-07-15	8.45581	15.005	447	TAS_14_1474	8916	M	6	Neg
Cameroon	North	3	Tcholliré	Madingring	Madingring 2	2014-07-15	8.45581	15.005	447	TAS_14_1475	8917	F	6	Neg
Cameroon	North	3	Tcholliré	Madingring	Madingring 2	2014-07-15	8.45581	15.005	447	TAS_14_1476	8918	M	7	Neg
Cameroon	North	3	Tcholliré	Madingring	Madingring 2	2014-07-15	8.45581	15.005	447	TAS_14_1477	8919	F	6	Neg
Cameroon	North	3	Tcholliré	Madingring	Madingring 2	2014-07-15	8.45581	15.005	447	TAS_14_1478	8920	M	7	Neg
Cameroon	North	3	Tcholliré	Madingring	Madingring 2	2014-07-15	8.45581	15.005	447	TAS_14_1479	8921	M	7	Neg
Cameroon	North	3	Tcholliré	Madingring	Madingring 2	2014-07-15	8.45581	15.005	447	TAS_14_1480	8922	F	6	Neg
Cameroon	North	3	Tcholliré	Madingring	Madingring 2	2014-07-15	8.45581	15.005	447	TAS_14_1481	8923	M	7	Neg
Cameroon	North	3	Tcholliré	Madingring	Madingring 2	2014-07-15	8.45581	15.005	447	TAS_14_1482	8924	F	7	Neg
Cameroon	North	3	Tcholliré	Madingring	Madingring 2	2014-07-15	8.45581	15.005	447	TAS_14_1483	8925	F	6	Neg
Cameroon	North	3	Tcholliré	Madingring	Madingring 2	2014-07-15	8.45581	15.005	447	TAS_14_1484	8926	F	7	Neg
Cameroon	North	3	Tcholliré	Madingring	Madingring 2	2014-07-15	8.45581	15.005	447	TAS_14_1485	8927	F	6	Neg
Cameroon	North	3	Tcholliré	Madingring	Madingring 2	2014-07-15	8.45581	15.005	447	TAS_14_1486	8928	M	6	Neg
Cameroon	North	3	Tcholliré	Madingring	Madingring 2	2014-07-15	8.45581	15.005	447	TAS_14_1487	8929	F	7	Neg
Cameroon	North	3	Tcholliré	Madingring	Madingring 2	2014-07-15	8.45581	15.005	447	TAS_14_1488	8930	F	6	Neg
Cameroon	North	3	Tcholliré	Madingring	Madingring 2	2014-07-15	8.45581	15.005	447	TAS_14_1489	8931	M	7	Neg
Cameroon	North	3	Tcholliré	Madingring	Madingring 2	2014-07-15	8.45581	15.005	447	TAS_14_1490	8932	F	6	Neg
Cameroon	North	3	Tcholliré	Madingring	Madingring 2	2014-07-15	8.45581	15.005	447	TAS_14_1491	8933	F	7	Neg
Cameroon	North	3	Tcholliré	Madingring	Madingring 2	2014-07-15	8.45581	15.005	447	TAS_14_1492	8934	F	6	Neg
Cameroon	North	3	Tcholliré	Madingring	Madingring 2	2014-07-15	8.45581	15.005	447	TAS_14_1493	8935	F	6	Neg
Cameroon	North	3	Tcholliré	Madingring	Madingring 2	2014-07-15	8.45581	15.005	447	TAS_14_1494	8936	M	6	Neg
Cameroon	North	3	Tcholliré	Madingring	Madingring 2	2014-07-15	8.45581	15.005	447	TAS_14_1495	8937	M	7	Neg
Cameroon	North	3	Tcholliré	Madingring	Madingring 2	2014-07-15	8.45581	15.005	447	TAS_14_1496	8938	M	6	Neg
Cameroon	North	3	Tcholliré	Madingring	Madingring 2	2014-07-15	8.45581	15.005	447	TAS_14_1497	8939	M	7	Neg
Cameroon	North	3	Tcholliré	Madingring	Madingring 2	2014-07-15	8.45581	15.005	447	TAS_14_1498	8940	F	6	Neg
Cameroon	North	3	Tcholliré	Madingring	Madingring 2	2014-07-15	8.45581	15.005	447	TAS_14_1499	8941	M	6	Neg
Cameroon	North	3	Tcholliré	Madingring	Madingring 2	2014-07-15	8.45581	15.005	447	TAS_14_1500	8942	M	7	Neg
Cameroon	North	3	Tcholliré	Madingring	Madingring 2	2014-07-15	8.45581	15.005	447	TAS_14_1501	8943	M	7	Neg
Cameroon	North	3	Tcholliré	Madingring	Madingring 2	2014-07-15	8.45581	15.005	447	TAS_14_1502	8944	F	6	Neg
Cameroon	North	3	Tcholliré	Madingring	Madingring 2	2014-07-15	8.45581	15.005	447	TAS_14_1503	8945	M	6	Neg
Cameroon	North	3	Tcholliré	Madingring	Madingring 2	2014-07-15	8.45581	15.005	447	TAS_14_1504	8946	M	5	Neg
Cameroon	North	3	Tcholliré	Madingring	Madingring 2	2014-07-15	8.45581	15.005	447	TAS_14_1505	8947	F	6	Neg
Cameroon	North	3	Tcholliré	Madingring	Madingring 2	2014-07-15	8.45581	15.005	447	TAS_14_1506	8948	F	6	Neg
Cameroon	North	3	Tcholliré	Madingring	Madingring 2	2014-07-15	8.45581	15.005	447	TAS_14_1507	8949	F	6	Neg
Cameroon	North	3	Tcholliré	Madingring	Madingring 2	2014-07-15	8.45581	15.005	447	TAS_14_1508	8950	M	8	Neg
Cameroon	North	3	Tcholliré	Gor	Dole	2014-07-16	8.6702	14.8873	434	TAS_14_1509	851	F	6	Neg
Cameroon	North	3	Tcholliré	Gor	Dole	2014-07-16	8.6702	14.8873	434	TAS_14_1510	852	M	6	Neg
Cameroon	North	3	Tcholliré	Gor	Dole	2014-07-16	8.6702	14.8873	434	TAS_14_1511	853	F	6	Neg
Cameroon	North	3	Tcholliré	Gor	Dole	2014-07-16	8.6702	14.8873	434	TAS_14_1512	854	F	6	Neg
Cameroon	North	3	Tcholliré	Gor	Dole	2014-07-16	8.6702	14.8873	434	TAS_14_1513	855	F	6	Neg
Cameroon	North	3	Tcholliré	Gor	Dole	2014-07-16	8.6702	14.8873	434	TAS_14_1514	856	F	6	Neg
Cameroon	North	3	Tcholliré	Gor	Dole	2014-07-16	8.6702	14.8873	434	TAS_14_1515	857	M	6	Neg
Cameroon	North	3	Tcholliré	Gor	Dole	2014-07-16	8.6702	14.8873	434	TAS_14_1516	858	M	6	Neg
Cameroon	North	3	Tcholliré	Gor	Dole	2014-07-16	8.6702	14.8873	434	TAS_14_1517	859	M	7	Neg
Cameroon	North	3	Tcholliré	Gor	Dole	2014-07-16	8.6702	14.8873	434	TAS_14_1518	8510	M	6	Neg
Cameroon	North	3	Tcholliré	Gor	Dole	2014-07-16	8.6702	14.8873	434	TAS_14_1519	8511	M	6	Neg
Cameroon	North	3	Tcholliré	Gor	Dole	2014-07-16	8.6702	14.8873	434	TAS_14_1520	8512	F	6	Neg
Cameroon	North	3	Tcholliré	Gor	Dole	2014-07-16	8.6702	14.8873	434	TAS_14_1521	8513	F	6	Neg
Cameroon	North	3	Tcholliré	Gor	Dole	2014-07-16	8.6702	14.8873	434	TAS_14_1522	8514	F	7	Neg
Cameroon	North	3	Tcholliré	Gor	Dole	2014-07-16	8.6702	14.8873	434	TAS_14_1523	8515	F	6	Neg
Cameroon	North	3	Tcholliré	Gor	Dole	2014-07-16	8.6702	14.8873	434	TAS_14_1524	8516	F	6	Neg
Cameroon	North	3	Tcholliré	Gor	Dole	2014-07-16	8.6702	14.8873	434	TAS_14_1525	8517	F	6	Neg
Cameroon	North	3	Tcholliré	Gor	Dole	2014-07-16	8.6702	14.8873	434	TAS_14_1526	8518	M	6	Neg
Cameroon	North	3	Tcholliré	Gor	Dole	2014-07-16	8.6702	14.8873	434	TAS_14_1527	8519	M	6	Neg
Cameroon	North	3	Tcholliré	Gor	Dole	2014-07-16	8.6702	14.8873	434	TAS_14_1528	8520	F	7	Neg
Cameroon	North	3	Tcholliré	Gor	Dole	2014-07-16	8.6702	14.8873	434	TAS_14_1529	8521	F	6	Neg
Cameroon	North	3	Tcholliré	Gor	Dole	2014-07-16	8.6702	14.8873	434	TAS_14_1530	8522	F	7	Neg
Cameroon	North	3	Tcholliré	Gor	Dole	2014-07-16	8.6702	14.8873	434	TAS_14_1531	8523	F	6	Neg
Cameroon	North	3	Tcholliré	Gor	Dole	2014-07-16	8.6702	14.8873	434	TAS_14_1532	8524	M	7	Neg
Cameroon	North	3	Tcholliré	Gor	Dole	2014-07-16	8.6702	14.8873	434	TAS_14_1533	8525	F	7	Neg
Cameroon	North	3	Tcholliré	Gor	Dole	2014-07-16	8.6702	14.8873	434	TAS_14_1534	8526	M	7	Neg
Cameroon	North	3	Tcholliré	Gor	Dole	2014-07-16	8.6702	14.8873	434	TAS_14_1535	8527	F	7	Neg
Cameroon	North	3	Tcholliré	Gor	Dole	2014-07-16	8.6702	14.8873	434	TAS_14_1536	8528	F	7	Neg
Cameroon	North	3	Tcholliré	Gor	Dole	2014-07-16	8.6702	14.8873	434	TAS_14_1537	8529	M	6	Neg
Cameroon	North	3	Tcholliré	Gor	Dole	2014-07-16	8.6702	14.8873	434	TAS_14_1538	8530	F	6	Neg
Cameroon	North	3	Tcholliré	Gor	Dole	2014-07-16	8.6702	14.8873	434	TAS_14_1539	8531	F	6	Neg
Cameroon	North	3	Tcholliré	Gor	Dole	2014-07-16	8.6702	14.8873	434	TAS_14_1540	8532	M	7	Neg
Cameroon	North	3	Tcholliré	Gor	Dole	2014-07-16	8.6702	14.8873	434	TAS_14_1541	8533	M	6	Neg
Cameroon	North	3	Tcholliré	Gor	Dole	2014-07-16	8.6702	14.8873	434	TAS_14_1542	8534	F	7	Neg
Cameroon	North	3	Tcholliré	Gor	Dole	2014-07-16	8.6702	14.8873	434	TAS_14_1543	8535	F	6	Neg
Cameroon	North	3	Tcholliré	Gor	Dole	2014-07-16	8.6702	14.8873	434	TAS_14_1544	8536	F	6	Neg
Cameroon	North	3	Tcholliré	Gor	Dole	2014-07-16	8.6702	14.8873	434	TAS_14_1545	8537	F	6	Neg
Cameroon	North	3	Tcholliré	Gor	Dole	2014-07-16	8.6702	14.8873	434	TAS_14_1546	8538	M	6	Neg
Cameroon	North	3	Tcholliré	Gor	Dole	2014-07-16	8.6702	14.8873	434	TAS_14_1547	8539	F	6	Neg
Cameroon	North	3	Tcholliré	Gor	Dole	2014-07-16	8.6702	14.8873	434	TAS_14_1548	8540	M	6	Neg
Cameroon	North	3	Tcholliré	Gor	Dole	2014-07-16	8.6702	14.8873	434	TAS_14_1549	8541	F	7	Neg
Cameroon	North	3	Tcholliré	Gor	Dole	2014-07-16	8.6702	14.8873	434	TAS_14_1550	8542	M	6	Neg
Cameroon	North	3	Tcholliré	Gor	Laou	2014-07-16	8.6931	14.8524	421	TAS_14_1551	861	F	7	Neg
Cameroon	North	3	Tcholliré	Gor	Laou	2014-07-16	8.6931	14.8524	421	TAS_14_1552	862	M	7	Neg
Cameroon	North	3	Tcholliré	Gor	Laou	2014-07-16	8.6931	14.8524	421	TAS_14_1553	863	M	6	Neg
Cameroon	North	3	Tcholliré	Gor	Laou	2014-07-16	8.6931	14.8524	421	TAS_14_1554	864	M	6	Neg
Cameroon	North	3	Tcholliré	Gor	Laou	2014-07-16	8.6931	14.8524	421	TAS_14_1555	865	F	6	Neg
Cameroon	North	3	Tcholliré	Gor	Laou	2014-07-16	8.6931	14.8524	421	TAS_14_1556	866	F	6	Neg
Cameroon	North	3	Tcholliré	Gor	Laou	2014-07-16	8.6931	14.8524	421	TAS_14_1557	867	F	7	Neg
Cameroon	North	3	Tcholliré	Gor	Laou	2014-07-16	8.6931	14.8524	421	TAS_14_1558	868	F	6	Neg
Cameroon	North	3	Tcholliré	Gor	Laou	2014-07-16	8.6931	14.8524	421	TAS_14_1559	869	M	6	Neg
Cameroon	North	3	Tcholliré	Gor	Laou	2014-07-16	8.6931	14.8524	421	TAS_14_1560	8610	M	6	Neg
Cameroon	North	3	Tcholliré	Gor	Laou	2014-07-16	8.6931	14.8524	421	TAS_14_1561	8611	M	6	Neg
Cameroon	North	3	Tcholliré	Gor	Laou	2014-07-16	8.6931	14.8524	421	TAS_14_1562	8612	M	6	Neg
Cameroon	North	3	Tcholliré	Gor	Laou	2014-07-16	8.6931	14.8524	421	TAS_14_1563	8613	F	7	Neg
Cameroon	North	3	Tcholliré	Gor	Laou	2014-07-16	8.6931	14.8524	421	TAS_14_1564	8614	M	7	Neg
Cameroon	North	3	Tcholliré	Gor	Laou	2014-07-16	8.6931	14.8524	421	TAS_14_1565	8615	M	7	Neg
Cameroon	North	3	Tcholliré	Gor	Laou	2014-07-16	8.6931	14.8524	421	TAS_14_1566	8616	F	6	Neg
Cameroon	North	3	Tcholliré	Gor	Laou	2014-07-16	8.6931	14.8524	421	TAS_14_1567	8617	F	6	Neg
Cameroon	North	3	Tcholliré	Gor	Laou	2014-07-16	8.6931	14.8524	421	TAS_14_1568	8618	F	6	Neg
Cameroon	North	3	Tcholliré	Gor	Laou	2014-07-16	8.6931	14.8524	421	TAS_14_1569	8619	M	7	Neg
Cameroon	North	3	Tcholliré	Gor	Laou	2014-07-16	8.6931	14.8524	421	TAS_14_1570	8620	M	6	Neg
Cameroon	North	3	Tcholliré	Gor	Laou	2014-07-16	8.6931	14.8524	421	TAS_14_1571	8621	M	6	Neg
Cameroon	North	3	Tcholliré	Gor	Laou	2014-07-16	8.6931	14.8524	421	TAS_14_1572	8622	F	7	Neg
Cameroon	North	3	Tcholliré	Gor	Laou	2014-07-16	8.6931	14.8524	421	TAS_14_1573	8623	M	7	Neg
Cameroon	North	3	Tcholliré	Gor	Laou	2014-07-16	8.6931	14.8524	421	TAS_14_1574	8624	M	7	Neg
Cameroon	North	3	Tcholliré	Gor	Laou	2014-07-16	8.6931	14.8524	421	TAS_14_1575	8625	M	7	Neg
Cameroon	North	3	Tcholliré	Gor	Laou	2014-07-16	8.6931	14.8524	421	TAS_14_1576	8626	F	7	Neg
Cameroon	North	3	Tcholliré	Gor	Laou	2014-07-16	8.6931	14.8524	421	TAS_14_1577	8627	F	7	Neg
Cameroon	North	3	Tcholliré	Gor	Laou	2014-07-16	8.6931	14.8524	421	TAS_14_1578	8628	M	7	Neg
Cameroon	North	3	Tcholliré	Gor	Laou	2014-07-16	8.6931	14.8524	421	TAS_14_1579	8629	F	6	Neg
Cameroon	North	3	Tcholliré	Gor	Laou	2014-07-16	8.6931	14.8524	421	TAS_14_1580	8630	M	6	Neg
Cameroon	North	3	Tcholliré	Gor	Laou	2014-07-16	8.6931	14.8524	421	TAS_14_1581	8631	F	6	Neg
Cameroon	North	3	Tcholliré	Gor	Laou	2014-07-16	8.6931	14.8524	421	TAS_14_1582	8632	F	6	Neg
Cameroon	North	3	Tcholliré	Gor	Laou	2014-07-16	8.6931	14.8524	421	TAS_14_1583	8633	F	6	Neg
Cameroon	North	3	Tcholliré	Gor	Laou	2014-07-16	8.6931	14.8524	421	TAS_14_1584	8634	M	6	Neg
Cameroon	North	3	Tcholliré	Gor	Laou	2014-07-16	8.6931	14.8524	421	TAS_14_1585	8635	M	5	Neg
Cameroon	North	3	Tcholliré	Gor	Laou	2014-07-16	8.6931	14.8524	421	TAS_14_1586	8636	M	7	Neg
Cameroon	North	3	Tcholliré	Gor	Laou	2014-07-16	8.6931	14.8524	421	TAS_14_1587	8637	M	6	Neg
Cameroon	North	3	Tcholliré	Gor	Laou	2014-07-16	8.6931	14.8524	421	TAS_14_1588	8638	M	6	Neg
Cameroon	North	3	Tcholliré	Gor	Laou	2014-07-16	8.6931	14.8524	421	TAS_14_1589	8639	F	6	Neg
Cameroon	North	3	Tcholliré	Gor	Laou	2014-07-16	8.6931	14.8524	421	TAS_14_1590	8640	F	6	Neg
Cameroon	North	3	Tcholliré	Gor	Laou	2014-07-16	8.6931	14.8524	421	TAS_14_1591	8641	M	6	Neg
Cameroon	North	3	Tcholliré	Gor	Laou	2014-07-16	8.6931	14.8524	421	TAS_14_1592	8642	M	7	Neg
Cameroon	North	3	Tcholliré	Gor	Laou	2014-07-16	8.6931	14.8524	421	TAS_14_1593	8643	M	7	Neg
Cameroon	North	3	Tcholliré	Gor	Laou	2014-07-16	8.6931	14.8524	421	TAS_14_1594	8644	F	7	Neg
Cameroon	North	3	Tcholliré	Gor	Laou	2014-07-16	8.6931	14.8524	421	TAS_14_1595	8645	F	6	Neg
Cameroon	North	3	Tcholliré	Gor	Laou	2014-07-16	8.6931	14.8524	421	TAS_14_1596	8646	F	7	Neg
Cameroon	North	3	Tcholliré	Gor	Laou	2014-07-16	8.6931	14.8524	421	TAS_14_1597	8647	M	7	Neg
Cameroon	North	3	Tcholliré	Gamba	Gamba	2014-07-17	8.09418	13.5943	556	TAS_14_1598	841	F	6	Neg
Cameroon	North	3	Tcholliré	Gamba	Gamba	2014-07-17	8.09418	13.5943	556	TAS_14_1599	842	M	6	Neg
Cameroon	North	3	Tcholliré	Gamba	Gamba	2014-07-17	8.09418	13.5943	556	TAS_14_1600	843	F	6	Neg
Cameroon	North	3	Tcholliré	Gamba	Gamba	2014-07-17	8.09418	13.5943	556	TAS_14_1601	844	M	7	Neg
Cameroon	North	3	Tcholliré	Gamba	Gamba	2014-07-17	8.09418	13.5943	556	TAS_14_1602	845	F	6	Neg
Cameroon	North	3	Tcholliré	Gamba	Gamba	2014-07-17	8.09418	13.5943	556	TAS_14_1603	846	M	6	Neg
Cameroon	North	3	Tcholliré	Gamba	Gamba	2014-07-17	8.09418	13.5943	556	TAS_14_1604	847	M	6	Neg
Cameroon	North	3	Tcholliré	Gamba	Gamba	2014-07-17	8.09418	13.5943	556	TAS_14_1605	848	F	6	Neg
Cameroon	North	3	Tcholliré	Gamba	Gamba	2014-07-17	8.09418	13.5943	556	TAS_14_1606	849	M	7	Neg
Cameroon	North	3	Tcholliré	Gamba	Gamba	2014-07-17	8.09418	13.5943	556	TAS_14_1607	8410	M	7	Neg
Cameroon	North	3	Tcholliré	Gamba	Gamba	2014-07-17	8.09418	13.5943	556	TAS_14_1608	8411	F	6	Neg
Cameroon	North	3	Tcholliré	Gamba	Gamba	2014-07-17	8.09418	13.5943	556	TAS_14_1609	8412	F	7	Neg
Cameroon	North	3	Tcholliré	Gamba	Gamba	2014-07-17	8.09418	13.5943	556	TAS_14_1610	8413	F	6	Neg
Cameroon	North	3	Tcholliré	Gamba	Gamba	2014-07-17	8.09418	13.5943	556	TAS_14_1611	8414	F	7	Neg
Cameroon	North	3	Tcholliré	Gamba	Gamba	2014-07-17	8.09418	13.5943	556	TAS_14_1612	8415	F	7	Neg
Cameroon	North	3	Tcholliré	Gamba	Gamba	2014-07-17	8.09418	13.5943	556	TAS_14_1613	8416	M	6	Neg
Cameroon	North	3	Tcholliré	Gamba	Gamba	2014-07-17	8.09418	13.5943	556	TAS_14_1614	8417	F	6	Neg
Cameroon	North	3	Tcholliré	Gamba	Gamba	2014-07-17	8.09418	13.5943	556	TAS_14_1615	8418	F	6	Neg
Cameroon	North	3	Tcholliré	Gamba	Gamba	2014-07-17	8.09418	13.5943	556	TAS_14_1616	8419	M	7	Neg
Cameroon	North	3	Tcholliré	Gamba	Gamba	2014-07-17	8.09418	13.5943	556	TAS_14_1617	8420	F	6	Neg
Cameroon	North	3	Tcholliré	Gamba	Gamba	2014-07-17	8.09418	13.5943	556	TAS_14_1618	8421	F	6	Neg
Cameroon	North	3	Tcholliré	Gamba	Gamba	2014-07-17	8.09418	13.5943	556	TAS_14_1619	8422	F	6	Neg
Cameroon	North	3	Tcholliré	Gamba	Gamba	2014-07-17	8.09418	13.5943	556	TAS_14_1620	8423	F	6	Neg
Cameroon	North	3	Tcholliré	Gamba	Gamba	2014-07-17	8.09418	13.5943	556	TAS_14_1621	8424	F	7	Neg
Cameroon	North	3	Tcholliré	Gamba	Gamba	2014-07-17	8.09418	13.5943	556	TAS_14_1622	8425	M	6	Neg
Cameroon	North	3	Tcholliré	Gamba	Gamba	2014-07-17	8.09418	13.5943	556	TAS_14_1623	8426	M	6	Neg
Cameroon	North	3	Tcholliré	Gamba	Gamba	2014-07-17	8.09418	13.5943	556	TAS_14_1624	8427	F	6	Neg
Cameroon	North	3	Tcholliré	Gamba	Gamba	2014-07-17	8.09418	13.5943	556	TAS_14_1625	8428	F	6	Neg
Cameroon	North	3	Tcholliré	Gamba	Gamba	2014-07-17	8.09418	13.5943	556	TAS_14_1626	8429	F	6	Neg
Cameroon	North	3	Tcholliré	Gamba	Gamba	2014-07-17	8.09418	13.5943	556	TAS_14_1627	8430	M	7	Neg
Cameroon	North	3	Tcholliré	Gamba	Gamba	2014-07-17	8.09418	13.5943	556	TAS_14_1628	8431	M	7	Neg
Cameroon	North	3	Tcholliré	Gamba	Gamba	2014-07-17	8.09418	13.5943	556	TAS_14_1629	8432	F	6	Neg
Cameroon	North	3	Tcholliré	Gamba	Gamba	2014-07-17	8.09418	13.5943	556	TAS_14_1630	8433	F	6	Neg
Cameroon	North	3	Tcholliré	Gamba	Gamba	2014-07-17	8.09418	13.5943	556	TAS_14_1631	8434	M	6	Neg
Cameroon	North	3	Tcholliré	Gamba	Gamba	2014-07-17	8.09418	13.5943	556	TAS_14_1632	8435	F	7	Neg
Cameroon	North	3	Tcholliré	Gamba	Gamba	2014-07-17	8.09418	13.5943	556	TAS_14_1633	8436	F	7	Neg
Cameroon	North	3	Tcholliré	Gamba	Gamba	2014-07-17	8.09418	13.5943	556	TAS_14_1634	8437	F	6	Neg
Cameroon	North	3	Tcholliré	Gamba	Gamba	2014-07-17	8.09418	13.5943	556	TAS_14_1635	8438	M	6	Neg
Cameroon	North	3	Tcholliré	Gamba	Gamba	2014-07-17	8.09418	13.5943	556	TAS_14_1636	8439	F	6	Neg
Cameroon	North	3	Tcholliré	Gamba	Gamba	2014-07-17	8.09418	13.5943	556	TAS_14_1637	8440	M	7	Neg
Cameroon	North	3	Tcholliré	Gamba	Gamba	2014-07-17	8.09418	13.5943	556	TAS_14_1638	8441	F	6	Neg
Cameroon	North	3	Tcholliré	Gamba	Gamba	2014-07-17	8.09418	13.5943	556	TAS_14_1639	8442	F	5	Neg
Cameroon	North	3	Tcholliré	Gamba	Gamba	2014-07-17	8.09418	13.5943	556	TAS_14_1640	8442	F	6	Neg
Cameroon	North	3	Tcholliré	Gamba	Gamba	2014-07-17	8.09418	13.5943	556	TAS_14_1641	8444	M	6	Neg
Cameroon	North	3	Tcholliré	Gamba	Gamba	2014-07-17	8.09418	13.5943	556	TAS_14_1642	8445	M	7	Neg
Cameroon	North	3	Tcholliré	Gamba	Gamba	2014-07-17	8.09418	13.5943	556	TAS_14_1643	8446	M	6	Neg
Cameroon	North	3	Tcholliré	Gamba	Gamba	2014-07-17	8.09418	13.5943	556	TAS_14_1644	8447	F	6	Neg
Cameroon	North	3	Tcholliré	Gamba	Gamba	2014-07-17	8.09418	13.5943	556	TAS_14_1645	8448	M	7	Neg
Cameroon	North	3	Tcholliré	Gamba	Gamba	2014-07-17	8.09418	13.5943	556	TAS_14_1646	8449	M	7	Neg
Cameroon	North	3	Tcholliré	Gamba	Gamba	2014-07-17	8.09418	13.5943	556	TAS_14_1647	8450	M	7	Pos
Cameroon	North	3	Tcholliré	Gamba	Gamba	2014-07-17	8.09418	13.5943	556	TAS_14_1648	8451	M	7	Neg
Cameroon	North	3	Tcholliré	Gamba	Gamba	2014-07-17	8.09418	13.5943	556	TAS_14_1649	8452	F	6	Neg
Cameroon	North	3	Tcholliré	Gamba	Gamba	2014-07-17	8.09418	13.5943	556	TAS_14_1650	8453	F	6	Neg
Cameroon	North	3	Tcholliré	Gamba	Gamba	2014-07-17	8.09418	13.5943	556	TAS_14_1651	8454	M	6	Neg
Cameroon	North	3	Tcholliré	Gamba	Gamba	2014-07-17	8.09418	13.5943	556	TAS_14_1652	8455	M	7	Neg
Cameroon	North	3	Tcholliré	Gamba	Gamba	2014-07-17	8.09418	13.5943	556	TAS_14_1653	8456	M	6	Neg
Cameroon	North	3	Tcholliré	Gamba	Gamba	2014-07-17	8.09418	13.5943	556	TAS_14_1654	8457	F	8	Neg
Cameroon	North	3	Tcholliré	Gamba	Gamba	2014-07-17	8.09418	13.5943	556	TAS_14_1655	8458	M	8	Neg
Cameroon	North	3	Tcholliré	Gamba	Gamba	2014-07-17	8.09418	13.5943	556	TAS_14_1656	8459	M	7	Neg
Cameroon	North	3	Tcholliré	Gamba	Gamba	2014-07-17	8.09418	13.5943	556	TAS_14_1657	8460	M	6	Neg
Cameroon	North	3	Tcholliré	Gamba	Gamba	2014-07-17	8.09418	13.5943	556	TAS_14_1658	8461	M	6	Neg
Cameroon	North	3	Tcholliré	Gamba	Gamba	2014-07-17	8.09418	13.5943	556	TAS_14_1659	8462	M	6	Neg
Cameroon	North	3	Tcholliré	Sackdje	Waga	2014-07-17	8.26903	13.6552	415	TAS_14_1660	911	F	7	Neg
Cameroon	North	3	Tcholliré	Sackdje	Waga	2014-07-17	8.26903	13.6552	415	TAS_14_1661	912	F	6	Neg
Cameroon	North	3	Tcholliré	Sackdje	Waga	2014-07-17	8.26903	13.6552	415	TAS_14_1662	913	M	6	Neg
Cameroon	North	3	Tcholliré	Sackdje	Waga	2014-07-17	8.26903	13.6552	415	TAS_14_1663	914	M	7	Neg
Cameroon	North	3	Tcholliré	Sackdje	Waga	2014-07-17	8.26903	13.6552	415	TAS_14_1664	915	F	6	Neg
Cameroon	North	3	Tcholliré	Sackdje	Waga	2014-07-17	8.26903	13.6552	415	TAS_14_1665	916	M	7	Neg
Cameroon	North	3	Tcholliré	Sackdje	Waga	2014-07-17	8.26903	13.6552	415	TAS_14_1666	917	F	6	Neg
Cameroon	North	3	Tcholliré	Sackdje	Waga	2014-07-17	8.26903	13.6552	415	TAS_14_1667	918	M	6	Neg
Cameroon	North	3	Tcholliré	Sackdje	Waga	2014-07-17	8.26903	13.6552	415	TAS_14_1668	919	M	6	Neg
Cameroon	North	3	Tcholliré	Sackdje	Waga	2014-07-17	8.26903	13.6552	415	TAS_14_1669	9110	F	7	Neg
Cameroon	North	3	Tcholliré	Sackdje	Waga	2014-07-17	8.26903	13.6552	415	TAS_14_1670	9111	F	6	Neg
Cameroon	North	3	Tcholliré	Sackdje	Waga	2014-07-17	8.26903	13.6552	415	TAS_14_1671	9112	F	6	Neg
Cameroon	North	3	Tcholliré	Sackdje	Waga	2014-07-17	8.26903	13.6552	415	TAS_14_1672	9113	F	7	Neg
Cameroon	North	3	Tcholliré	Sackdje	Waga	2014-07-17	8.26903	13.6552	415	TAS_14_1673	9114	M	6	Neg
Cameroon	North	3	Tcholliré	Sackdje	Waga	2014-07-17	8.26903	13.6552	415	TAS_14_1674	9115	M	7	Neg
Cameroon	North	3	Tcholliré	Sackdje	Waga	2014-07-17	8.26903	13.6552	415	TAS_14_1675	9116	F	6	Neg
Cameroon	North	3	Tcholliré	Sackdje	Waga	2014-07-17	8.26903	13.6552	415	TAS_14_1676	9117	F	6	Neg
Cameroon	North	3	Tcholliré	Sackdje	Waga	2014-07-17	8.26903	13.6552	415	TAS_14_1677	9118	F	6	Neg
Cameroon	North	3	Tcholliré	Sackdje	Waga	2014-07-17	8.26903	13.6552	415	TAS_14_1678	9119	M	6	Neg
Cameroon	North	3	Tcholliré	Sackdje	Waga	2014-07-17	8.26903	13.6552	415	TAS_14_1679	9120	M	6	Neg
Cameroon	North	3	Tcholliré	Sackdje	Waga	2014-07-17	8.26903	13.6552	415	TAS_14_1680	9121	M	6	Neg
Cameroon	North	3	Tcholliré	Sackdje	Waga	2014-07-17	8.26903	13.6552	415	TAS_14_1681	9122	F	6	Neg
Cameroon	North	3	Tcholliré	Sackdje	Waga	2014-07-17	8.26903	13.6552	415	TAS_14_1682	9123	M	6	Neg
Cameroon	North	3	Tcholliré	Sackdje	Waga	2014-07-17	8.26903	13.6552	415	TAS_14_1683	9124	F	7	Neg
Cameroon	North	3	Tcholliré	Sackdje	Waga	2014-07-17	8.26903	13.6552	415	TAS_14_1684	9125	F	6	Neg
Cameroon	North	3	Tcholliré	Sackdje	Waga	2014-07-17	8.26903	13.6552	415	TAS_14_1685	9126	F	7	Neg
Cameroon	North	3	Tcholliré	Sackdje	Waga	2014-07-17	8.26903	13.6552	415	TAS_14_1686	9127	M	6	Neg
Cameroon	North	3	Tcholliré	Sackdje	Waga	2014-07-17	8.26903	13.6552	415	TAS_14_1687	9128	M	6	Neg
Cameroon	North	3	Tcholliré	Sackdje	Waga	2014-07-17	8.26903	13.6552	415	TAS_14_1688	9129	F	6	Neg
Cameroon	North	3	Tcholliré	Sackdje	Waga	2014-07-17	8.26903	13.6552	415	TAS_14_1689	9130	M	6	Neg
Cameroon	North	3	Tcholliré	Sackdje	Waga	2014-07-17	8.26903	13.6552	415	TAS_14_1690	9131	F	6	Neg
Cameroon	North	3	Tcholliré	Sackdje	Waga	2014-07-17	8.26903	13.6552	415	TAS_14_1691	9132	F	6	Neg
Cameroon	North	3	Tcholliré	Sackdje	Waga	2014-07-17	8.26903	13.6552	415	TAS_14_1692	9133	F	6	Neg
Cameroon	North	3	Tcholliré	Sackdje	Waga	2014-07-17	8.26903	13.6552	415	TAS_14_1693	9134	F	6	Neg
Cameroon	North	3	Tcholliré	Sackdje	Waga	2014-07-17	8.26903	13.6552	415	TAS_14_1694	9135	F	6	Neg
Cameroon	North	3	Tcholliré	Sackdje	Waga	2014-07-17	8.26903	13.6552	415	TAS_14_1695	9136	M	6	Neg
Cameroon	North	3	Tcholliré	Sackdje	Waga	2014-07-17	8.26903	13.6552	415	TAS_14_1696	9137	M	6	Neg
Cameroon	North	3	Tcholliré	Sackdje	Waga	2014-07-17	8.26903	13.6552	415	TAS_14_1697	9138	M	7	Neg
Cameroon	North	3	Tcholliré	Sackdje	Waga	2014-07-17	8.26903	13.6552	415	TAS_14_1698	9139	M	6	Neg
Cameroon	North	3	Tcholliré	Sackdje	Waga	2014-07-17	8.26903	13.6552	415	TAS_14_1699	9140	M	5	Neg
Cameroon	North	3	Tcholliré	Sackdje	Waga	2014-07-17	8.26903	13.6552	415	TAS_14_1700	9141	F	7	Neg
Cameroon	North	3	Tcholliré	Sackdje	Waga	2014-07-17	8.26903	13.6552	415	TAS_14_1701	9142	M	7	Neg
Cameroon	North	3	Tcholliré	Sackdje	Waga	2014-07-17	8.26903	13.6552	415	TAS_14_1702	9143	M	6	Neg
Cameroon	North	3	Tcholliré	Sackdje	Waga	2014-07-17	8.26903	13.6552	415	TAS_14_1703	9144	M	6	Neg
Cameroon	North	3	Tcholliré	Sackdje	Waga	2014-07-17	8.26903	13.6552	415	TAS_14_1704	9145	F	6	Neg
Cameroon	North	3	Tcholliré	Sackdje	Waga	2014-07-17	8.26903	13.6552	415	TAS_14_1705	9146	F	7	Neg
Cameroon	North	3	Tcholliré	Sackdje	Waga	2014-07-17	8.26903	13.6552	415	TAS_14_1706	9147	M	6	Neg
Cameroon	North	3	Tcholliré	Sackdje	Waga	2014-07-17	8.26903	13.6552	415	TAS_14_1707	9148	M	6	Neg
Cameroon	North	3	Tcholliré	Sackdje	Waga	2014-07-17	8.26903	13.6552	415	TAS_14_1708	9149	F	6	Neg
Cameroon	North	3	Tcholliré	Sackdje	Waga	2014-07-17	8.26903	13.6552	415	TAS_14_1709	9150	F	7	Neg
Cameroon	North	3	Tcholliré	Sackdje	Waga	2014-07-17	8.26903	13.6552	415	TAS_14_1710	9151	F	6	Neg
Cameroon	North	3	Tcholliré	Sackdje	Waga	2014-07-17	8.26903	13.6552	415	TAS_14_1711	9152	M	7	Neg
Cameroon	North	3	Tcholliré	Sackdje	Waga	2014-07-17	8.26903	13.6552	415	TAS_14_1712	9153	M	7	Neg
Cameroon	North	3	Tcholliré	Sackdje	Waga	2014-07-17	8.26903	13.6552	415	TAS_14_1713	9154	M	7	Neg
Cameroon	North	3	Tcholliré	Sackdje	Waga	2014-07-17	8.26903	13.6552	415	TAS_14_1714	9155	M	7	Neg
Cameroon	North	3	Tcholliré	Sackdje	Waga	2014-07-17	8.26903	13.6552	415	TAS_14_1715	9156	M	7	Neg
Cameroon	North	3	Tcholliré	Sackdje	Waga	2014-07-17	8.26903	13.6552	415	TAS_14_1716	9157	M	6	Neg
Cameroon	North	3	Tcholliré	Djaba	Guidjiba	2014-07-17	8.47505	13.7346	376	TAS_14_1717	831	M	6	Neg
Cameroon	North	3	Tcholliré	Djaba	Guidjiba	2014-07-17	8.47505	13.7346	376	TAS_14_1718	832	M	6	Neg
Cameroon	North	3	Tcholliré	Djaba	Guidjiba	2014-07-17	8.47505	13.7346	376	TAS_14_1719	833	F	7	Neg
Cameroon	North	3	Tcholliré	Djaba	Guidjiba	2014-07-17	8.47505	13.7346	376	TAS_14_1720	834	F	7	Neg
Cameroon	North	3	Tcholliré	Djaba	Guidjiba	2014-07-17	8.47505	13.7346	376	TAS_14_1721	835	F	6	Neg
Cameroon	North	3	Tcholliré	Djaba	Guidjiba	2014-07-17	8.47505	13.7346	376	TAS_14_1722	836	F	6	Neg
Cameroon	North	3	Tcholliré	Djaba	Guidjiba	2014-07-17	8.47505	13.7346	376	TAS_14_1723	837	F	6	Neg
Cameroon	North	3	Tcholliré	Djaba	Guidjiba	2014-07-17	8.47505	13.7346	376	TAS_14_1724	838	M	6	Neg
Cameroon	North	3	Tcholliré	Djaba	Guidjiba	2014-07-17	8.47505	13.7346	376	TAS_14_1725	839	M	6	Neg
Cameroon	North	3	Tcholliré	Djaba	Guidjiba	2014-07-17	8.47505	13.7346	376	TAS_14_1726	8310	F	7	Neg
Cameroon	North	3	Tcholliré	Djaba	Guidjiba	2014-07-17	8.47505	13.7346	376	TAS_14_1727	8311	M	6	Neg
Cameroon	North	3	Tcholliré	Djaba	Guidjiba	2014-07-17	8.47505	13.7346	376	TAS_14_1728	8312	M	6	Neg
Cameroon	North	3	Tcholliré	Djaba	Guidjiba	2014-07-17	8.47505	13.7346	376	TAS_14_1729	8313	M	6	Neg
Cameroon	North	3	Tcholliré	Djaba	Guidjiba	2014-07-17	8.47505	13.7346	376	TAS_14_1730	8314	F	7	Neg
Cameroon	North	3	Tcholliré	Djaba	Guidjiba	2014-07-17	8.47505	13.7346	376	TAS_14_1731	8315	F	6	Neg
Cameroon	North	3	Tcholliré	Djaba	Guidjiba	2014-07-17	8.47505	13.7346	376	TAS_14_1732	8316	F	5	Neg
Cameroon	North	3	Tcholliré	Djaba	Guidjiba	2014-07-17	8.47505	13.7346	376	TAS_14_1733	8317	M	5	Neg
Cameroon	North	3	Tcholliré	Djaba	Guidjiba	2014-07-17	8.47505	13.7346	376	TAS_14_1734	8318	M	5	Neg
Cameroon	North	3	Tcholliré	Djaba	Guidjiba	2014-07-17	8.47505	13.7346	376	TAS_14_1735	8319	F	6	Neg
Cameroon	North	3	Tcholliré	Djaba	Guidjiba	2014-07-17	8.47505	13.7346	376	TAS_14_1736	8320	M	7	Neg
Cameroon	North	3	Tcholliré	Djaba	Guidjiba	2014-07-17	8.47505	13.7346	376	TAS_14_1737	8321	M	7	Neg
Cameroon	North	3	Tcholliré	Djaba	Guidjiba	2014-07-17	8.47505	13.7346	376	TAS_14_1738	8322	F	7	Neg
Cameroon	North	3	Tcholliré	Djaba	Guidjiba	2014-07-17	8.47505	13.7346	376	TAS_14_1739	8323	M	6	Neg
Cameroon	North	3	Tcholliré	Djaba	Guidjiba	2014-07-17	8.47505	13.7346	376	TAS_14_1740	8324	M	7	Neg
Cameroon	North	3	Tcholliré	Djaba	Guidjiba	2014-07-17	8.47505	13.7346	376	TAS_14_1741	8325	M	7	Neg
Cameroon	North	3	Tcholliré	Djaba	Guidjiba	2014-07-17	8.47505	13.7346	376	TAS_14_1742	8326	M	7	Neg
Cameroon	North	3	Tcholliré	Djaba	Guidjiba	2014-07-17	8.47505	13.7346	376	TAS_14_1743	8327	F	6	Neg
Cameroon	North	3	Tcholliré	Djaba	Guidjiba	2014-07-17	8.47505	13.7346	376	TAS_14_1744	8328	F	7	Neg
Cameroon	North	3	Tcholliré	Djaba	Guidjiba	2014-07-17	8.47505	13.7346	376	TAS_14_1745	8329	M	7	Neg
Cameroon	North	3	Tcholliré	Djaba	Guidjiba	2014-07-17	8.47505	13.7346	376	TAS_14_1746	8330	M	7	Neg
Cameroon	North	3	Tcholliré	Djaba	Guidjiba	2014-07-17	8.47505	13.7346	376	TAS_14_1747	8331	F	5	Neg
Cameroon	North	3	Tcholliré	Djaba	Guidjiba	2014-07-17	8.47505	13.7346	376	TAS_14_1748	8332	M	5	Neg
Cameroon	North	3	Tcholliré	Djaba	Guidjiba	2014-07-17	8.47505	13.7346	376	TAS_14_1749	8333	F	5	Neg
Cameroon	North	3	Tcholliré	Djaba	Guidjiba	2014-07-17	8.47505	13.7346	376	TAS_14_1750	8334	F	5	Neg
Cameroon	North	3	Tcholliré	Djaba	Guidjiba	2014-07-17	8.47505	13.7346	376	TAS_14_1751	8335	M	6	Neg
Cameroon	North	3	Tcholliré	Djaba	Guidjiba	2014-07-17	8.47505	13.7346	376	TAS_14_1752	8336	F	6	Neg
Cameroon	North	3	Tcholliré	Djaba	Guidjiba	2014-07-17	8.47505	13.7346	376	TAS_14_1753	8337	F	5	Neg
Cameroon	North	3	Tcholliré	Djaba	Guidjiba	2014-07-17	8.47505	13.7346	376	TAS_14_1754	8338	F	5	Neg
Cameroon	North	3	Tcholliré	Djaba	Guidjiba	2014-07-17	8.47505	13.7346	376	TAS_14_1755	8339	F	5	Neg
Cameroon	North	3	Tcholliré	Djaba	Guidjiba	2014-07-17	8.47505	13.7346	376	TAS_14_1756	8340	F	5	Neg
Cameroon	North	3	Tcholliré	Djaba	Guidjiba	2014-07-17	8.47505	13.7346	376	TAS_14_1757	8341	M	6	Neg
Cameroon	North	3	Tcholliré	Djaba	Guidjiba	2014-07-17	8.47505	13.7346	376	TAS_14_1758	8342	M	6	Neg
Cameroon	North	3	Tcholliré	Djaba	Guidjiba	2014-07-17	8.47505	13.7346	376	TAS_14_1759	8343	M	7	Neg
Cameroon	North	3	Tcholliré	Djaba	Guidjiba	2014-07-17	8.47505	13.7346	376	TAS_14_1760	8344	M	7	Neg
Cameroon	North	3	Tcholliré	Djaba	Guidjiba	2014-07-17	8.47505	13.7346	376	TAS_14_1761	8345	M	7	Neg
Cameroon	North	3	Tcholliré	Djaba	Guidjiba	2014-07-17	8.47505	13.7346	376	TAS_14_1762	8346	M	6	Neg
Cameroon	North	3	Tcholliré	Djaba	Guidjiba	2014-07-17	8.47505	13.7346	376	TAS_14_1763	8347	M	6	Neg
Cameroon	North	3	Tcholliré	Djaba	Guidjiba	2014-07-17	8.47505	13.7346	376	TAS_14_1764	8348	M	7	Neg
Cameroon	North	3	Tcholliré	Djaba	Guidjiba	2014-07-17	8.47505	13.7346	376	TAS_14_1765	8349	M	7	Neg
Cameroon	North	3	Tcholliré	Djaba	Guidjiba	2014-07-17	8.47505	13.7346	376	TAS_14_1766	8350	F	6	Neg
Cameroon	North	3	Tcholliré	Djaba	Guidjiba	2014-07-17	8.47505	13.7346	376	TAS_14_1767	8351	M	6	Neg
Cameroon	North	3	Tcholliré	Djaba	Guidjiba	2014-07-17	8.47505	13.7346	376	TAS_14_1768	8352	M	7	Neg
Cameroon	North	3	Tcholliré	Djaba	Guidjiba	2014-07-17	8.47505	13.7346	376	TAS_14_1769	8353	M	6	Neg
Cameroon	North	3	Tcholliré	Djaba	Guidjiba	2014-07-17	8.47505	13.7346	376	TAS_14_1770	8354	F	6	Neg
Cameroon	North	3	Tcholliré	Djaba	Guidjiba	2014-07-17	8.47505	13.7346	376	TAS_14_1771	8355	M	7	Neg
Cameroon	North	3	Tcholliré	Djaba	Guidjiba	2014-07-17	8.47505	13.7346	376	TAS_14_1772	8356	F	6	Neg
Cameroon	North	3	Tcholliré	Djaba	Guidjiba	2014-07-17	8.47505	13.7346	376	TAS_14_1773	8357	M	6	Neg
Cameroon	North	3	Tcholliré	Djaba	Guidjiba	2014-07-17	8.47505	13.7346	376	TAS_14_1774	8358	M	5	Neg
Cameroon	North	3	Tcholliré	Djaba	Guidjiba	2014-07-17	8.47505	13.7346	376	TAS_14_1775	8359	F	6	Neg
Cameroon	North	3	Tcholliré	Djaba	Guidjiba	2014-07-17	8.47505	13.7346	376	TAS_14_1776	8360	F	7	Neg
Cameroon	North	3	Tcholliré	Djaba	Guidjiba	2014-07-17	8.47505	13.7346	376	TAS_14_1777	8361	M	6	Neg
Cameroon	North	3	Tcholliré	Djaba	Guidjiba	2014-07-17	8.47505	13.7346	376	TAS_14_1778	8362	F	7	Neg
Cameroon	Far North	1	Mokolo	Mokolo 2	Douvar	2014-07-04	10.7833	13.8081	833	TAS_14_1779	1601	M	8	Neg
Cameroon	Far North	1	Mokolo	Mokolo 2	Douvar	2014-07-04	10.7833	13.8081	833	TAS_14_1780	1602	F	5	Neg
Cameroon	Far North	1	Mokolo	Mokolo 2	Douvar	2014-07-04	10.7833	13.8081	833	TAS_14_1781	1603	F	6	Neg
Cameroon	Far North	1	Mokolo	Mokolo 2	Douvar	2014-07-04	10.7833	13.8081	833	TAS_14_1782	1604	M	7	Neg
Cameroon	Far North	1	Mokolo	Mokolo 2	Douvar	2014-07-04	10.7833	13.8081	833	TAS_14_1783	1605	M	5	Neg
Cameroon	Far North	1	Mokolo	Mokolo 2	Douvar	2014-07-04	10.7833	13.8081	833	TAS_14_1784	1606	F	6	Neg
Cameroon	Far North	1	Mokolo	Mokolo 2	Douvar	2014-07-04	10.7833	13.8081	833	TAS_14_1785	1607	M	7	Neg
Cameroon	Far North	1	Mokolo	Mokolo 2	Douvar	2014-07-04	10.7833	13.8081	833	TAS_14_1786	1608	M	5	Neg
Cameroon	Far North	1	Mokolo	Mokolo 2	Douvar	2014-07-04	10.7833	13.8081	833	TAS_14_1787	1609	F	8	Neg
Cameroon	Far North	1	Mokolo	Mokolo 2	Douvar	2014-07-04	10.7833	13.8081	833	TAS_14_1788	1610	F	5	Neg
Cameroon	Far North	1	Mokolo	Mokolo 2	Douvar	2014-07-04	10.7833	13.8081	833	TAS_14_1789	1611	M	7	Neg
Cameroon	Far North	1	Mokolo	Mokolo 2	Douvar	2014-07-04	10.7833	13.8081	833	TAS_14_1790	1612	F	8	Neg
Cameroon	Far North	1	Mokolo	Mokolo 2	Douvar	2014-07-04	10.7833	13.8081	833	TAS_14_1791	1613	F	7	Neg
Cameroon	Far North	1	Mokolo	Mokolo 2	Douvar	2014-07-04	10.7833	13.8081	833	TAS_14_1792	1614	F	6	Neg
Cameroon	Far North	1	Mokolo	Mokolo 2	Douvar	2014-07-04	10.7833	13.8081	833	TAS_14_1793	1615	F	5	Neg
Cameroon	Far North	1	Mokolo	Mokolo 2	Douvar	2014-07-04	10.7833	13.8081	833	TAS_14_1794	1616	F	8	Neg
Cameroon	Far North	1	Mokolo	Mokolo 2	Douvar	2014-07-04	10.7833	13.8081	833	TAS_14_1795	1617	M	5	Neg
Cameroon	Far North	1	Mokolo	Mokolo 2	Douvar	2014-07-04	10.7833	13.8081	833	TAS_14_1796	1618	M	8	Neg
Cameroon	Far North	1	Mokolo	Mokolo 2	Douvar	2014-07-04	10.7833	13.8081	833	TAS_14_1797	1619	M	8	Neg
Cameroon	Far North	1	Mokolo	Mokolo 2	Douvar	2014-07-04	10.7833	13.8081	833	TAS_14_1798	1620	M	5	Neg
Cameroon	Far North	1	Mokolo	Mokolo 2	Douvar	2014-07-04	10.7833	13.8081	833	TAS_14_1799	1621	M	8	Neg
Cameroon	Far North	1	Mokolo	Mokolo 2	Douvar	2014-07-04	10.7833	13.8081	833	TAS_14_1800	1622	M	7	Neg
Cameroon	Far North	1	Mokolo	Mokolo 2	Douvar	2014-07-04	10.7833	13.8081	833	TAS_14_1801	1623	M	6	Neg
Cameroon	Far North	1	Mokolo	Mokolo 2	Douvar	2014-07-04	10.7833	13.8081	833	TAS_14_1802	1624	M	6	Neg
Cameroon	Far North	1	Mokolo	Mokolo 2	Douvar	2014-07-04	10.7833	13.8081	833	TAS_14_1803	1625	F	5	Neg
Cameroon	Far North	1	Mokolo	Mokolo 2	Douvar	2014-07-04	10.7833	13.8081	833	TAS_14_1804	1626	F	6	Neg
Cameroon	Far North	1	Mokolo	Mokolo 2	Douvar	2014-07-04	10.7833	13.8081	833	TAS_14_1805	1627	M	8	Neg
Cameroon	Far North	1	Mokolo	Mokolo 2	Douvar	2014-07-04	10.7833	13.8081	833	TAS_14_1806	1628	F	5	Neg
Cameroon	Far North	1	Mokolo	Mokolo 2	Douvar	2014-07-04	10.7833	13.8081	833	TAS_14_1807	1629	M	6	Neg
Cameroon	Far North	1	Mokolo	Mokolo 2	Douvar	2014-07-04	10.7833	13.8081	833	TAS_14_1808	1630	F	8	Neg
Cameroon	Far North	1	Mokolo	Mokolo 2	Douvar	2014-07-04	10.7833	13.8081	833	TAS_14_1809	1631	M	8	Neg
Cameroon	Far North	1	Mokolo	Mokolo 2	Douvar	2014-07-04	10.7833	13.8081	833	TAS_14_1810	1632	F	7	Neg
Cameroon	Far North	1	Mokolo	Mokolo 2	Douvar	2014-07-04	10.7833	13.8081	833	TAS_14_1811	1633	M	6	Neg
Cameroon	Far North	1	Mokolo	Mokolo 2	Douvar	2014-07-04	10.7833	13.8081	833	TAS_14_1812	1634	M	7	Neg
Cameroon	Far North	1	Mokolo	Mokolo 2	Douvar	2014-07-04	10.7833	13.8081	833	TAS_14_1813	1635	F	5	Neg
Cameroon	Far North	1	Mokolo	Mokolo 2	Douvar	2014-07-04	10.7833	13.8081	833	TAS_14_1814	1636	F	5	Neg
Cameroon	Far North	1	Mokolo	Mokolo 2	Douvar	2014-07-04	10.7833	13.8081	833	TAS_14_1815	1637	F	5	Neg
Cameroon	Far North	1	Mokolo	Mokolo 2	Douvar	2014-07-04	10.7833	13.8081	833	TAS_14_1816	1638	M	7	Neg
Cameroon	Far North	1	Mokolo	Mokolo 2	Douvar	2014-07-04	10.7833	13.8081	833	TAS_14_1817	1639	F	8	Neg
Cameroon	Far North	1	Mokolo	Mokolo 2	Douvar	2014-07-04	10.7833	13.8081	833	TAS_14_1818	1640	F	7	Neg
Cameroon	Far North	1	Mokolo	Mokolo 2	Douvar	2014-07-04	10.7833	13.8081	833	TAS_14_1819	1641	F	5	Neg
Cameroon	Far North	1	Mokolo	Mokolo 2	Douvar	2014-07-04	10.7833	13.8081	833	TAS_14_1820	1642	F	5	Neg
Cameroon	Far North	1	Mokolo	Mokolo 2	Douvar	2014-07-04	10.7833	13.8081	833	TAS_14_1821	1643	F	6	Neg
Cameroon	Far North	1	Mokolo	Mokolo 2	Douvar	2014-07-04	10.7833	13.8081	833	TAS_14_1822	1644	F	6	Neg
Cameroon	Far North	1	Mokolo	Mokolo 2	Douvar	2014-07-04	10.7833	13.8081	833	TAS_14_1823	1645	F	5	Neg
Cameroon	Far North	1	Mokolo	Mokolo 2	Douvar	2014-07-04	10.7833	13.8081	833	TAS_14_1824	1646	M	8	Neg
Cameroon	Far North	1	Mokolo	Mokolo 2	Douvar	2014-07-04	10.7833	13.8081	833	TAS_14_1825	1647	M	7	Neg
Cameroon	Far North	1	Mokolo	Mokolo 2	Douvar	2014-07-04	10.7833	13.8081	833	TAS_14_1826	1648	M	5	Neg
Cameroon	Far North	1	Mokolo	Mokolo 2	Douvar	2014-07-04	10.7833	13.8081	833	TAS_14_1827	1649	M	6	Neg
Cameroon	Far North	1	Mokolo	Mokolo 2	Douvar	2014-07-04	10.7833	13.8081	833	TAS_14_1828	1650	M	8	Neg
Cameroon	Far North	1	Mokolo	Mokolo 2	Douvar	2014-07-04	10.7833	13.8081	833	TAS_14_1829	1651	M	5	Neg
Cameroon	Far North	1	Mokolo	Mokolo 2	Douvar	2014-07-04	10.7833	13.8081	833	TAS_14_1830	1652	F	5	Neg
Cameroon	Far North	1	Mokolo	Mokolo 2	Douvar	2014-07-04	10.7833	13.8081	833	TAS_14_1831	1653	F	6	Neg
Cameroon	Far North	1	Mokolo	Mokolo 2	Douvar	2014-07-04	10.7833	13.8081	833	TAS_14_1832	1654	F	6	Neg
Cameroon	Far North	1	Mokolo	Mokolo 2	Douvar	2014-07-04	10.7833	13.8081	833	TAS_14_1833	1655	F	6	Neg
Cameroon	Far North	1	Mokolo	Mokolo 2	Mazawal	2014-07-04	10.7881	13.839	788	TAS_14_1834	1401	M	7	Neg
Cameroon	Far North	1	Mokolo	Mokolo 2	Mazawal	2014-07-04	10.7881	13.839	788	TAS_14_1835	1402	M	6	Neg
Cameroon	Far North	1	Mokolo	Mokolo 2	Mazawal	2014-07-04	10.7881	13.839	788	TAS_14_1836	1403	M	6	Neg
Cameroon	Far North	1	Mokolo	Mokolo 2	Mazawal	2014-07-04	10.7881	13.839	788	TAS_14_1837	1404	M	6	Neg
Cameroon	Far North	1	Mokolo	Mokolo 2	Mazawal	2014-07-04	10.7881	13.839	788	TAS_14_1838	1405	M	7	Neg
Cameroon	Far North	1	Mokolo	Mokolo 2	Mazawal	2014-07-04	10.7881	13.839	788	TAS_14_1839	1406	M	6	Neg
Cameroon	Far North	1	Mokolo	Mokolo 2	Mazawal	2014-07-04	10.7881	13.839	788	TAS_14_1840	1407	M	8	Neg
Cameroon	Far North	1	Mokolo	Mokolo 2	Mazawal	2014-07-04	10.7881	13.839	788	TAS_14_1841	1408	M	7	Neg
Cameroon	Far North	1	Mokolo	Mokolo 2	Mazawal	2014-07-04	10.7881	13.839	788	TAS_14_1842	1409	M	8	Neg
Cameroon	Far North	1	Mokolo	Mokolo 2	Mazawal	2014-07-04	10.7881	13.839	788	TAS_14_1843	1410	M	7	Neg
Cameroon	Far North	1	Mokolo	Mokolo 2	Mazawal	2014-07-04	10.7881	13.839	788	TAS_14_1844	1411	F	7	Neg
Cameroon	Far North	1	Mokolo	Mokolo 2	Mazawal	2014-07-04	10.7881	13.839	788	TAS_14_1845	1412	M	6	Neg
Cameroon	Far North	1	Mokolo	Mokolo 2	Mazawal	2014-07-04	10.7881	13.839	788	TAS_14_1846	1413	F	7	Neg
Cameroon	Far North	1	Mokolo	Mokolo 2	Mazawal	2014-07-04	10.7881	13.839	788	TAS_14_1847	1414	F	6	Neg
Cameroon	Far North	1	Mokolo	Mokolo 2	Mazawal	2014-07-04	10.7881	13.839	788	TAS_14_1848	1415	M	8	Neg
Cameroon	Far North	1	Mokolo	Mokolo 2	Mazawal	2014-07-04	10.7881	13.839	788	TAS_14_1849	1416	M	6	Neg
Cameroon	Far North	1	Mokolo	Mokolo 2	Mazawal	2014-07-04	10.7881	13.839	788	TAS_14_1850	1417	F	6	Neg
Cameroon	Far North	1	Mokolo	Mokolo 2	Mazawal	2014-07-04	10.7881	13.839	788	TAS_14_1851	1418	F	6	Neg
Cameroon	Far North	1	Mokolo	Mokolo 2	Mazawal	2014-07-04	10.7881	13.839	788	TAS_14_1852	1419	F	6	Neg
Cameroon	Far North	1	Mokolo	Mokolo 2	Mazawal	2014-07-04	10.7881	13.839	788	TAS_14_1853	1420	F	7	Neg
Cameroon	Far North	1	Mokolo	Mokolo 2	Mazawal	2014-07-04	10.7881	13.839	788	TAS_14_1854	1421	F	7	Neg
Cameroon	Far North	1	Mokolo	Mokolo 2	Mazawal	2014-07-04	10.7881	13.839	788	TAS_14_1855	1422	F	7	Neg
Cameroon	Far North	1	Mokolo	Mokolo 2	Mazawal	2014-07-04	10.7881	13.839	788	TAS_14_1856	1423	F	7	Neg
Cameroon	Far North	1	Mokolo	Mokolo 2	Mazawal	2014-07-04	10.7881	13.839	788	TAS_14_1857	1424	M	8	Neg
Cameroon	Far North	1	Mokolo	Mokolo 2	Mazawal	2014-07-04	10.7881	13.839	788	TAS_14_1858	1425	F	8	Neg
Cameroon	Far North	1	Mokolo	Mokolo 2	Mazawal	2014-07-04	10.7881	13.839	788	TAS_14_1859	1426	F	7	Neg
Cameroon	Far North	1	Mokolo	Mokolo 2	Mazawal	2014-07-04	10.7881	13.839	788	TAS_14_1860	1427	F	7	Neg
Cameroon	Far North	1	Mokolo	Mokolo 2	Mazawal	2014-07-04	10.7881	13.839	788	TAS_14_1861	1428	F	6	Neg
Cameroon	Far North	1	Mokolo	Mokolo 2	Mazawal	2014-07-04	10.7881	13.839	788	TAS_14_1862	1429	F	6	Neg
Cameroon	Far North	1	Mokolo	Mokolo 2	Mazawal	2014-07-04	10.7881	13.839	788	TAS_14_1863	1430	F	6	Neg
Cameroon	Far North	1	Mokolo	Mokolo 2	Mazawal	2014-07-04	10.7881	13.839	788	TAS_14_1864	1431	F	6	Neg
Cameroon	Far North	1	Mokolo	Mokolo 2	Mazawal	2014-07-04	10.7881	13.839	788	TAS_14_1865	1432	F	7	Neg
Cameroon	Far North	1	Mokolo	Mokolo 2	Mazawal	2014-07-04	10.7881	13.839	788	TAS_14_1866	1433	F	8	Neg
Cameroon	Far North	1	Mokolo	Mokolo 2	Mazawal	2014-07-04	10.7881	13.839	788	TAS_14_1867	1434	F	8	Neg
Cameroon	Far North	1	Mokolo	Mokolo 2	Mazawal	2014-07-04	10.7881	13.839	788	TAS_14_1868	1435	M	7	Neg
Cameroon	Far North	1	Mokolo	Mokolo 2	Mazawal	2014-07-04	10.7881	13.839	788	TAS_14_1869	1436	F	7	Neg
Cameroon	Far North	1	Mokolo	Mokolo 2	Mazawal	2014-07-04	10.7881	13.839	788	TAS_14_1870	1437	M	7	Neg
Cameroon	Far North	1	Mokolo	Mokolo 2	Mazawal	2014-07-04	10.7881	13.839	788	TAS_14_1871	1438	F	8	Neg
Cameroon	Far North	1	Mokolo	Mokolo 2	Mazawal	2014-07-04	10.7881	13.839	788	TAS_14_1872	1439	M	8	Neg
Cameroon	Far North	1	Mokolo	Mokolo 2	Mazawal	2014-07-04	10.7881	13.839	788	TAS_14_1873	1440	M	8	Neg
Cameroon	Far North	1	Mokolo	Mokolo 2	Mazawal	2014-07-04	10.7881	13.839	788	TAS_14_1874	1441	M	7	Neg
Cameroon	Far North	1	Mokolo	Mokolo 2	Mazawal	2014-07-04	10.7881	13.839	788	TAS_14_1875	1442	F	6	Neg
Cameroon	Far North	1	Mokolo	Mokolo 2	Mazawal	2014-07-04	10.7881	13.839	788	TAS_14_1876	1443	M	6	Neg
Cameroon	Far North	1	Mokolo	Mokolo 2	Mazawal	2014-07-04	10.7881	13.839	788	TAS_14_1877	1444	M	6	Neg
Cameroon	Far North	1	Mokolo	Mokolo 2	Mazawal	2014-07-04	10.7881	13.839	788	TAS_14_1878	1445	M	8	Neg
Cameroon	Far North	1	Mokolo	Mokolo 2	Mazawal	2014-07-04	10.7881	13.839	788	TAS_14_1879	1446	M	8	Neg
Cameroon	Far North	1	Mokolo	Mokolo 2	Mazawal	2014-07-04	10.7881	13.839	788	TAS_14_1880	1447	M	7	Neg
Cameroon	Far North	1	Mokolo	Mokolo 2	Mazawal	2014-07-04	10.7881	13.839	788	TAS_14_1881	1448	F	7	Neg
Cameroon	Far North	1	Mokolo	Mokolo 2	Mazawal	2014-07-04	10.7881	13.839	788	TAS_14_1882	1449	F	7	Neg
Cameroon	Far North	1	Mokolo	Mokolo 2	Mazawal	2014-07-04	10.7881	13.839	788	TAS_14_1883	1450	F	6	Neg
Cameroon	Far North	1	Mokolo	Mokolo 2	Mazawal	2014-07-04	10.7881	13.839	788	TAS_14_1884	1451	F	6	Neg
Cameroon	Far North	1	Mokolo	Mokolo 2	Mazawal	2014-07-04	10.7881	13.839	788	TAS_14_1885	1452	M	6	Neg
Cameroon	Far North	1	Mokolo	Mokolo 2	Mazawal	2014-07-04	10.7881	13.839	788	TAS_14_1886	1453	F	6	Neg
Cameroon	Far North	1	Mokolo	Mokolo 2	Mazawal	2014-07-04	10.7881	13.839	788	TAS_14_1887	1454	F	7	Neg
Cameroon	Far North	1	Mokolo	Mokolo 2	Oudahaï	2014-07-05	10.7881	13.839	792	TAS_14_1888	1501	F	6	Neg
Cameroon	Far North	1	Mokolo	Mokolo 2	Oudahaï	2014-07-05	10.7881	13.839	792	TAS_14_1889	1502	M	8	Neg
Cameroon	Far North	1	Mokolo	Mokolo 2	Oudahaï	2014-07-05	10.7881	13.839	792	TAS_14_1890	1503	M	8	Neg
Cameroon	Far North	1	Mokolo	Mokolo 2	Oudahaï	2014-07-05	10.7881	13.839	792	TAS_14_1891	1504	F	6	Neg
Cameroon	Far North	1	Mokolo	Mokolo 2	Oudahaï	2014-07-05	10.7881	13.839	792	TAS_14_1892	1505	F	8	Neg
Cameroon	Far North	1	Mokolo	Mokolo 2	Oudahaï	2014-07-05	10.7881	13.839	792	TAS_14_1893	1506	F	6	Neg
Cameroon	Far North	1	Mokolo	Mokolo 2	Oudahaï	2014-07-05	10.7881	13.839	792	TAS_14_1894	1507	M	8	Neg
Cameroon	Far North	1	Mokolo	Mokolo 2	Oudahaï	2014-07-05	10.7881	13.839	792	TAS_14_1895	1508	M	7	Neg
Cameroon	Far North	1	Mokolo	Mokolo 2	Oudahaï	2014-07-05	10.7881	13.839	792	TAS_14_1896	1509	M	7	Neg
Cameroon	Far North	1	Mokolo	Mokolo 2	Oudahaï	2014-07-05	10.7881	13.839	792	TAS_14_1897	1510	F	5	Neg
Cameroon	Far North	1	Mokolo	Mokolo 2	Oudahaï	2014-07-05	10.7881	13.839	792	TAS_14_1898	1511	M	6	Neg
Cameroon	Far North	1	Mokolo	Mokolo 2	Oudahaï	2014-07-05	10.7881	13.839	792	TAS_14_1899	1512	M	8	Neg
Cameroon	Far North	1	Mokolo	Mokolo 2	Oudahaï	2014-07-05	10.7881	13.839	792	TAS_14_1900	1513	M	8	Neg
Cameroon	Far North	1	Mokolo	Mokolo 2	Oudahaï	2014-07-05	10.7881	13.839	792	TAS_14_1901	1514	F	8	Neg
Cameroon	Far North	1	Mokolo	Mokolo 2	Oudahaï	2014-07-05	10.7881	13.839	792	TAS_14_1902	1515	M	8	Neg
Cameroon	Far North	1	Mokolo	Mokolo 2	Oudahaï	2014-07-05	10.7881	13.839	792	TAS_14_1903	1516	M	7	Neg
Cameroon	Far North	1	Mokolo	Mokolo 2	Oudahaï	2014-07-05	10.7881	13.839	792	TAS_14_1904	1517	F	7	Neg
Cameroon	Far North	1	Mokolo	Mokolo 2	Oudahaï	2014-07-05	10.7881	13.839	792	TAS_14_1905	1518	F	5	Neg
Cameroon	Far North	1	Mokolo	Mokolo 2	Oudahaï	2014-07-05	10.7881	13.839	792	TAS_14_1906	1519	M	5	Neg
Cameroon	Far North	1	Mokolo	Mokolo 2	Oudahaï	2014-07-05	10.7881	13.839	792	TAS_14_1907	1520	F	7	Neg
Cameroon	Far North	1	Mokolo	Mokolo 2	Oudahaï	2014-07-05	10.7881	13.839	792	TAS_14_1908	1521	F	6	Neg
Cameroon	Far North	1	Mokolo	Mokolo 2	Oudahaï	2014-07-05	10.7881	13.839	792	TAS_14_1909	1522	F	6	Neg
Cameroon	Far North	1	Mokolo	Mokolo 2	Oudahaï	2014-07-05	10.7881	13.839	792	TAS_14_1910	1523	M	7	Neg
Cameroon	Far North	1	Mokolo	Mokolo 2	Oudahaï	2014-07-05	10.7881	13.839	792	TAS_14_1911	1524	M	5	Neg
Cameroon	Far North	1	Mokolo	Mokolo 2	Oudahaï	2014-07-05	10.7881	13.839	792	TAS_14_1912	1525	F	5	Neg
Cameroon	Far North	1	Mokolo	Mokolo 2	Oudahaï	2014-07-05	10.7881	13.839	792	TAS_14_1913	1526	M	6	Neg
Cameroon	Far North	1	Mokolo	Mokolo 2	Oudahaï	2014-07-05	10.7881	13.839	792	TAS_14_1914	1527	F	7	Neg
Cameroon	Far North	1	Mokolo	Mokolo 2	Oudahaï	2014-07-05	10.7881	13.839	792	TAS_14_1915	1528	M	5	Neg
Cameroon	Far North	1	Mokolo	Mokolo 2	Oudahaï	2014-07-05	10.7881	13.839	792	TAS_14_1916	1529	F	7	Neg
Cameroon	Far North	1	Mokolo	Mokolo 2	Oudahaï	2014-07-05	10.7881	13.839	792	TAS_14_1917	1530	F	5	Neg
Cameroon	Far North	1	Mokolo	Mokolo 2	Oudahaï	2014-07-05	10.7881	13.839	792	TAS_14_1918	1531	M	8	Neg
Cameroon	Far North	1	Mokolo	Mokolo 2	Oudahaï	2014-07-05	10.7881	13.839	792	TAS_14_1919	1532	F	6	Neg
Cameroon	Far North	1	Mokolo	Mokolo 2	Oudahaï	2014-07-05	10.7881	13.839	792	TAS_14_1920	1533	F	7	Neg
Cameroon	Far North	1	Mokolo	Mokolo 2	Oudahaï	2014-07-05	10.7881	13.839	792	TAS_14_1921	1534	M	8	Neg
Cameroon	Far North	1	Mokolo	Mokolo 2	Oudahaï	2014-07-05	10.7881	13.839	792	TAS_14_1922	1535	M	6	Neg
Cameroon	Far North	1	Mokolo	Mokolo 2	Oudahaï	2014-07-05	10.7881	13.839	792	TAS_14_1923	1536	M	7	Neg
Cameroon	Far North	1	Mokolo	Mokolo 2	Oudahaï	2014-07-05	10.7881	13.839	792	TAS_14_1924	1537	M	6	Neg
Cameroon	Far North	1	Mokolo	Mokolo 2	Oudahaï	2014-07-05	10.7881	13.839	792	TAS_14_1925	1538	F	7	Neg
Cameroon	Far North	1	Mokolo	Mokolo 2	Oudahaï	2014-07-05	10.7881	13.839	792	TAS_14_1926	1539	F	7	Neg
Cameroon	Far North	1	Mokolo	Mokolo 2	Oudahaï	2014-07-05	10.7881	13.839	792	TAS_14_1927	1540	F	6	Neg
Cameroon	Far North	1	Mokolo	Mokolo 2	Oudahaï	2014-07-05	10.7881	13.839	792	TAS_14_1928	1541	M	6	Neg
Cameroon	Far North	1	Mokolo	Mokolo 2	Oudahaï	2014-07-05	10.7881	13.839	792	TAS_14_1929	1542	M	7	Neg
Cameroon	Far North	1	Mokolo	Mokolo 2	Oudahaï	2014-07-05	10.7881	13.839	792	TAS_14_1930	1543	M	7	Neg
Cameroon	Far North	1	Mokolo	Mokolo 2	Oudahaï	2014-07-05	10.7881	13.839	792	TAS_14_1931	1544	M	7	Neg
Cameroon	Far North	1	Mokolo	Mokolo 2	Oudahaï	2014-07-05	10.7881	13.839	792	TAS_14_1932	1545	F	7	Neg
Cameroon	Far North	1	Mokolo	Mokolo 2	Oudahaï	2014-07-05	10.7881	13.839	792	TAS_14_1933	1546	M	7	Neg
Cameroon	Far North	1	Mokolo	Mokolo 2	Oudahaï	2014-07-05	10.7881	13.839	792	TAS_14_1934	1547	M	7	Neg
Cameroon	Far North	1	Mokolo	Mokolo 2	Oudahaï	2014-07-05	10.7881	13.839	792	TAS_14_1935	1548	M	7	Neg
Cameroon	Far North	1	Mokolo	Mokolo 2	Oudahaï	2014-07-05	10.7881	13.839	792	TAS_14_1936	1549	M	6	Neg
Cameroon	Far North	1	Mokolo	Mokolo 2	Oudahaï	2014-07-05	10.7881	13.839	792	TAS_14_1937	1550	M	7	Neg
Cameroon	Far North	1	Mokolo	Mokolo 2	Oudahaï	2014-07-05	10.7881	13.839	792	TAS_14_1938	1551	F	7	Neg
Cameroon	Far North	1	Mokolo	Mokolo 2	Oudahaï	2014-07-05	10.7881	13.839	792	TAS_14_1939	1552	M	7	Neg
Cameroon	Far North	1	Mokolo	Mokolo 2	Oudahaï	2014-07-05	10.7881	13.839	792	TAS_14_1940	1553	M	7	Neg
Cameroon	Far North	1	Mokolo	Mokolo 2	Oudahaï	2014-07-05	10.7881	13.839	792	TAS_14_1941	1554	F	7	Neg
Cameroon	Far North	1	Mokolo	Mokolo 2	Oudahaï	2014-07-05	10.7881	13.839	792	TAS_14_1942	1555	F	6	Neg
Cameroon	Far North	1	Mokolo	Mokolo 2	Oudahaï	2014-07-05	10.7881	13.839	792	TAS_14_1943	1556	F	7	Neg
Cameroon	Far North	1	Mokolo	Mokolo 2	Oudahaï	2014-07-05	10.7881	13.839	792	TAS_14_1944	1557	F	6	Neg
Cameroon	Far North	1	Mokolo	Mokolo 2	Oudahaï	2014-07-05	10.7881	13.839	792	TAS_14_1945	1558	M	7	Neg
Cameroon	Far North	1	Mokolo	Mokolo 2	Oudahaï	2014-07-05	10.7881	13.839	792	TAS_14_1946	1559	M	7	Neg
Cameroon	Far North	1	Mokolo	Mokolo 2	Oudahaï	2014-07-05	10.7881	13.839	792	TAS_14_1947	1560	F	7	Neg
Cameroon	Far North	1	Mokolo	Mokolo 2	Houva	2014-07-05	10.8149	13.822	808	TAS_14_1948	1701	M	6	Neg
Cameroon	Far North	1	Mokolo	Mokolo 2	Houva	2014-07-05	10.8149	13.822	808	TAS_14_1949	1702	M	5	Neg
Cameroon	Far North	1	Mokolo	Mokolo 2	Houva	2014-07-05	10.8149	13.822	808	TAS_14_1950	1703	F	7	Neg
Cameroon	Far North	1	Mokolo	Mokolo 2	Houva	2014-07-05	10.8149	13.822	808	TAS_14_1951	1704	M	7	Neg
Cameroon	Far North	1	Mokolo	Mokolo 2	Houva	2014-07-05	10.8149	13.822	808	TAS_14_1952	1705	F	6	Neg
Cameroon	Far North	1	Mokolo	Mokolo 2	Houva	2014-07-05	10.8149	13.822	808	TAS_14_1953	1706	F	6	Neg
Cameroon	Far North	1	Mokolo	Mokolo 2	Houva	2014-07-05	10.8149	13.822	808	TAS_14_1954	1707	M	7	Neg
Cameroon	Far North	1	Mokolo	Mokolo 2	Houva	2014-07-05	10.8149	13.822	808	TAS_14_1955	1708	F	6	Neg
Cameroon	Far North	1	Mokolo	Mokolo 2	Houva	2014-07-05	10.8149	13.822	808	TAS_14_1956	1709	F	7	Neg
Cameroon	Far North	1	Mokolo	Mokolo 2	Houva	2014-07-05	10.8149	13.822	808	TAS_14_1957	1710	M	7	Neg
Cameroon	Far North	1	Mokolo	Mokolo 2	Houva	2014-07-05	10.8149	13.822	808	TAS_14_1958	1711	F	7	Neg
Cameroon	Far North	1	Mokolo	Mokolo 2	Houva	2014-07-05	10.8149	13.822	808	TAS_14_1959	1712	F	7	Neg
Cameroon	Far North	1	Mokolo	Mokolo 2	Houva	2014-07-05	10.8149	13.822	808	TAS_14_1960	1713	F	7	Neg
Cameroon	Far North	1	Mokolo	Mokolo 2	Houva	2014-07-05	10.8149	13.822	808	TAS_14_1961	1714	F	6	Neg
Cameroon	Far North	1	Mokolo	Mokolo 2	Houva	2014-07-05	10.8149	13.822	808	TAS_14_1962	1715	F	6	Neg
Cameroon	Far North	1	Mokolo	Mokolo 2	Houva	2014-07-05	10.8149	13.822	808	TAS_14_1963	1716	F	6	Neg
Cameroon	Far North	1	Mokolo	Mokolo 2	Houva	2014-07-05	10.8149	13.822	808	TAS_14_1964	1717	F	6	Neg
Cameroon	Far North	1	Mokolo	Mokolo 2	Houva	2014-07-05	10.8149	13.822	808	TAS_14_1965	1718	F	7	Neg
Cameroon	Far North	1	Mokolo	Mokolo 2	Houva	2014-07-05	10.8149	13.822	808	TAS_14_1966	1719	M	6	Neg
Cameroon	Far North	1	Mokolo	Mokolo 2	Houva	2014-07-05	10.8149	13.822	808	TAS_14_1967	1720	M	6	Neg
Cameroon	Far North	1	Mokolo	Mokolo 2	Houva	2014-07-05	10.8149	13.822	808	TAS_14_1968	1721	M	6	Neg
Cameroon	Far North	1	Mokolo	Mokolo 2	Houva	2014-07-05	10.8149	13.822	808	TAS_14_1969	1722	F	6	Neg
Cameroon	Far North	1	Mokolo	Mokolo 2	Houva	2014-07-05	10.8149	13.822	808	TAS_14_1970	1723	M	6	Neg
Cameroon	Far North	1	Mokolo	Mokolo 2	Houva	2014-07-05	10.8149	13.822	808	TAS_14_1971	1724	F	7	Neg
Cameroon	Far North	1	Mokolo	Mokolo 2	Houva	2014-07-05	10.8149	13.822	808	TAS_14_1972	1725	F	7	Neg
Cameroon	Far North	1	Mokolo	Mokolo 2	Houva	2014-07-05	10.8149	13.822	808	TAS_14_1973	1726	F	7	Neg
Cameroon	Far North	1	Mokolo	Mokolo 2	Houva	2014-07-05	10.8149	13.822	808	TAS_14_1974	1727	M	7	Neg
Cameroon	Far North	1	Mokolo	Mokolo 2	Houva	2014-07-05	10.8149	13.822	808	TAS_14_1975	1728	F	7	Neg
Cameroon	Far North	1	Mokolo	Mokolo 2	Houva	2014-07-05	10.8149	13.822	808	TAS_14_1976	1729	F	7	Neg
Cameroon	Far North	1	Mokolo	Mokolo 2	Houva	2014-07-05	10.8149	13.822	808	TAS_14_1977	1730	F	7	Neg
Cameroon	Far North	1	Mokolo	Mokolo 2	Houva	2014-07-05	10.8149	13.822	808	TAS_14_1978	1731	F	7	Neg
Cameroon	Far North	1	Mokolo	Mokolo 2	Houva	2014-07-05	10.8149	13.822	808	TAS_14_1979	1732	M	6	Neg
Cameroon	Far North	1	Mokolo	Mokolo 2	Houva	2014-07-05	10.8149	13.822	808	TAS_14_1980	1733	M	7	Neg
Cameroon	Far North	1	Mokolo	Mokolo 2	Houva	2014-07-05	10.8149	13.822	808	TAS_14_1981	1734	F	6	Neg
Cameroon	Far North	1	Mokolo	Mokolo 2	Houva	2014-07-05	10.8149	13.822	808	TAS_14_1982	1735	M	7	Neg
Cameroon	Far North	1	Mokolo	Mokolo 2	Houva	2014-07-05	10.8149	13.822	808	TAS_14_1983	1736	M	7	Neg
Cameroon	Far North	1	Mokolo	Mokolo 2	Houva	2014-07-05	10.8149	13.822	808	TAS_14_1984	1737	F	7	Neg
Cameroon	Far North	1	Mokolo	Mokolo 2	Houva	2014-07-05	10.8149	13.822	808	TAS_14_1985	1738	M	7	Neg
Cameroon	Far North	1	Mokolo	Mokolo 2	Houva	2014-07-05	10.8149	13.822	808	TAS_14_1986	1739	M	7	Neg
Cameroon	Far North	1	Mokolo	Mokolo 2	Houva	2014-07-05	10.8149	13.822	808	TAS_14_1987	1740	F	6	Neg
Cameroon	Far North	1	Mokolo	Mokolo 2	Houva	2014-07-05	10.8149	13.822	808	TAS_14_1988	1741	F	7	Neg
Cameroon	Far North	1	Mokolo	Mokolo 2	Houva	2014-07-05	10.8149	13.822	808	TAS_14_1989	1742	M	7	Neg
Cameroon	Far North	1	Mokolo	Mokolo 2	Houva	2014-07-05	10.8149	13.822	808	TAS_14_1990	1743	F	6	Neg
Cameroon	Far North	1	Mokolo	Mokolo 2	Houva	2014-07-05	10.8149	13.822	808	TAS_14_1991	1744	M	6	Neg
Cameroon	Far North	1	Mokolo	Mokolo 2	Houva	2014-07-05	10.8149	13.822	808	TAS_14_1992	1745	M	8	Neg
Cameroon	Far North	1	Mokolo	Mokolo 2	Houva	2014-07-05	10.8149	13.822	808	TAS_14_1993	1746	F	7	Neg
Cameroon	Far North	1	Mokolo	Mokolo 2	Houva	2014-07-05	10.8149	13.822	808	TAS_14_1994	1747	M	8	Neg
Cameroon	Far North	1	Mokolo	Mokolo 2	Houva	2014-07-05	10.8149	13.822	808	TAS_14_1995	1748	M	7	Neg
Cameroon	Far North	1	Mokolo	Mokolo 2	Houva	2014-07-05	10.8149	13.822	808	TAS_14_1996	1749	M	7	Neg
Cameroon	Far North	1	Mokolo	Mokolo 2	Houva	2014-07-05	10.8149	13.822	808	TAS_14_1997	1750	M	7	Neg
Cameroon	Far North	1	Mokolo	Mokolo 2	Houva	2014-07-05	10.8149	13.822	808	TAS_14_1998	1751	M	7	Neg
Cameroon	Far North	1	Mokolo	Mokolo 2	Houva	2014-07-05	10.8149	13.822	808	TAS_14_1999	1752	M	8	Neg
[truncated: 3,293 more rows]
